# Supplementary material for: A Prognostic Model of Bladder Cancer Based on Metabolism-Related Long Non-Coding RNAs
Source: Front Oncol. 2022 Feb 25;12:833763. doi: 10.3389/fonc.2022.833763 (PMC8913725; doi:10.3389/fonc.2022.833763)
Supplement: Supplementary Table 1 — 169 metabolism-related genes differentially expressed in tumors and paracancer tissues. [file Table_1.xls]

gene	conMean	treatMean	logFC	pValue	fdr
NAMPT	37.2040713684211	16.766390340219	-1.14988838652572	0.00733405091096661	0.0137399713096273
NPR2	4.66102027894737	1.68176460243309	-1.47067000483761	1.10952036287629e-07	8.72591535387082e-07
PNPLA3	0.0227571025789474	0.205240477513382	3.1729264958698	6.32242996601659e-06	2.91063086850154e-05
GPT2	3.58005783684211	8.43962572284672	1.23719612546492	1.33521922409811e-05	5.63179058208979e-05
CYP3A4	0.0181282774736842	0.0516206976788321	1.50970779177776	0.0282251268036787	0.0449577441704165
IL4I1	1.93543647052632	4.53132716221411	1.22727470446043	0.00528854738953219	0.0104252043840648
CYP26A1	0.0521671170526316	0.443984877557178	3.08929792615594	0.00116475672031105	0.00275671261390233
DMGDH	0.508766773684211	0.0873586323917275	-2.54198227879845	2.25983964314605e-10	1.09282773848186e-08
CYP2C9	0.0370755946315789	0.77261972410219	4.38121677196784	0.0122960591988836	0.0216399177043289
ACY1	0.987060431578947	2.37262747854015	1.26527528391667	1.18305506185983e-05	5.13337110174811e-05
PDE3B	2.42288444736842	1.19546407131873	-1.01915482946603	0.000105137559482413	0.000345125466996617
CAD	4.68841642105263	9.81719957547445	1.06621083005674	2.23270203134101e-08	2.27795950494927e-07
SGPL1	13.9738079473684	28.2046497422141	1.01320780356276	0.000226283148261442	0.000642269838110484
ACSM5	0.261721158421053	0.0760886282554745	-1.78227780292452	2.43202999502211e-07	1.643379191744e-06
PDE1C	1.80861719947368	0.169739175316302	-3.41349561020882	7.6457684371327e-09	9.78399181361896e-08
GPAT3	3.39363880526316	1.12572105343066	-1.59198364188885	3.98044960605508e-07	2.56858072869366e-06
GSTM5	3.66773033684211	0.893756986097324	-2.03693305248575	4.2040547911348e-10	1.67055861437199e-08
GLDC	1.44453022263158	4.07706324043796	1.49692994658161	0.00567045013154018	0.0110339944569918
ODC1	84.6764557894737	31.3353303111192	-1.43417068438488	1.57181578119271e-05	6.44957018913313e-05
PDE5A	7.63671533157895	1.67024543518248	-2.19289213046666	1.47297486295315e-08	1.63543532577887e-07
PLA2G5	5.01733902105263	0.71209062193674	-2.81678966618239	1.51890379816861e-05	6.3009517413442e-05
AOX1	6.04747871052632	0.605359723294404	-3.32046918945729	2.67278825144316e-11	3.11378407977465e-09
PYCR1	3.05535943684211	21.4828883622628	2.81377396005833	6.17442368085103e-09	8.57195300922935e-08
TK1	12.3386190526316	54.9682578542579	2.15541781977525	1.8743323840452e-09	3.45151451208323e-08
ACACB	4.84203305263158	0.86802360729927	-2.47980674274921	7.48473357347649e-11	6.27885983108306e-09
MTHFD1L	2.59391630526316	7.96758391306569	1.61901037761306	9.48424057122366e-10	2.46917297630133e-08
OTC	0.148451767894737	0.017893657919708	-3.05247402802762	1.74483069852025e-07	1.27897784211921e-06
MTHFD2	6.79060063157895	14.816617996399	1.12560508708441	4.45830740030907e-05	0.000162038949193086
TREH	0.243216363157895	0.103662894182482	-1.2303407157121	0.000109854856371349	0.000355967453048792
CHDH	0.232488112631579	0.85095530779562	1.87192641195366	0.000184981594867738	0.000539232062259236
PTGIS	54.2120637368421	6.39063553948905	-3.08458261091	2.35741807769073e-08	2.37313419820867e-07
PDE1A	3.27910951052632	0.527024240900243	-2.63736285697834	6.63717825819761e-10	1.95050166486098e-08
ALDH2	17.2419133157895	6.00645518437956	-1.52133416232852	7.4761114980446e-09	9.78399181361896e-08
CKMT2	1.74239254210526	0.351788499829684	-2.30828945791461	7.81916677846758e-09	9.78689655430011e-08
ADH1C	20.1049399684211	6.90920092060827	-1.54095925701978	7.99077622653746e-05	0.000274228911410717
PSPH	2.86204052631579	6.82559981586375	1.25391173118987	3.42873511130078e-07	2.25103913828877e-06
HDC	1.59433697631579	0.375812407347932	-2.08487198424007	1.60843737047909e-08	1.710380584101e-07
GUCY2D	0.0608027031578947	0.154014740961071	1.3408610705027	0.00257962979454186	0.00554877633868691
PRIM1	1.85600398947368	4.91497355403893	1.40498384235198	1.1684367103996e-07	9.00173179950712e-07
RDH5	0.563648495789474	0.250177462141119	-1.1718439185331	0.00187144107956205	0.00410737795078299
NPR1	5.3286201631579	1.64543956581509	-1.69528895828535	9.88686553138217e-09	1.14839745787593e-07
MGLL	14.0120444210526	4.17685263462287	-1.74617931774663	2.28772043338774e-10	1.09282773848186e-08
ADH1B	27.1306727894737	1.41372932488808	-4.26234699341676	1.27552330927802e-12	9.63020098504905e-10
LPCAT1	8.07784057894737	23.1346423357178	1.51801321586278	2.65277839047974e-06	1.42045935093064e-05
LIPG	0.36564068	2.4316076386618	2.73341196196776	5.0225063639485e-06	2.44644664824588e-05
AOC3	68.9734221052632	7.91670779888078	-3.12306803919711	1.39721148798649e-10	8.79078894524833e-09
DAO	0.00425852073684211	0.016554400296837	1.95879046820128	0.00137836233274937	0.00321192457168449
NUDT5	7.06932526315789	15.7693801452068	1.15748152486744	1.45684176229405e-08	1.63543532577887e-07
DGKB	0.630356879	0.0589904690194647	-3.41761506246837	3.37510402899529e-08	3.1852544273643e-07
CYP2J2	5.58348950736842	12.5590256239903	1.16948559032928	0.0313517692044534	0.0495200538689588
PPAT	1.60687375263158	3.43913206058394	1.09778793040437	2.48888478024644e-08	2.44040001180008e-07
ENPP3	0.209267664210526	0.0631362398272506	-1.72880915882934	3.89221639660905e-08	3.55926234205474e-07
AKR1B1	21.3936893157895	63.0127935494404	1.55845947517627	0.000601562282953656	0.0015448283116667
ISYNA1	14.6920806842105	37.9997062934307	1.37094954372574	0.000676799200656295	0.00170897457021907
CDO1	2.30900739473684	0.679596547420925	-1.76452236516092	6.22324035559928e-09	8.57195300922935e-08
CA3	1.22482621105263	0.397563659372263	-1.62331926798155	4.15353647534415e-06	2.09061335925656e-05
HPGDS	1.84944521578947	0.520263517007299	-1.82977811729241	5.41420735916877e-10	1.92619171646752e-08
ASPA	2.17367994736842	0.246662338041363	-3.13953017578251	3.7864394685448e-12	1.14901914856883e-09
CPOX	3.66715221052632	7.40546662883212	1.01393049615085	8.55504203376112e-08	7.09786454449412e-07
CHIT1	0.0712556178947368	0.922836051394161	3.69499869736012	0.00238027499867695	0.00516410236781925
PSAT1	6.45170609473684	18.0375254235766	1.48324880454708	1.19335048812873e-05	5.14845496306966e-05
ENPP2	7.86668915789474	3.89595889051095	-1.01377812406076	6.0626482164654e-06	2.82549345890826e-05
PPOX	2.80530715789474	5.94748679688565	1.08412142130701	5.69492553343949e-06	2.68729298609176e-05
MAT2A	75.9766521052632	29.5673719222871	-1.36155012526542	6.20358115587892e-05	0.000218864662275168
ADCY10	0.0268034226842105	0.122834708987835	2.19622913212645	0.0303249362719537	0.0480994262296745
ADCY2	0.385178963157895	0.0914912019922141	-2.07382398919295	4.09788850720555e-09	6.31409351620447e-08
PGP	5.01991610526316	10.4406755909246	1.05647990961829	1.85263103486483e-09	3.45151451208323e-08
MAOB	29.1016803684211	3.79177414411192	-2.94015752039303	6.71695937568019e-10	1.95050166486098e-08
PTGS1	108.338497789474	6.81939527839416	-3.98975837011593	8.94272272492838e-09	1.08374091423136e-07
GYS2	0.2661375	0.035933124163017	-2.88878552774047	0.000117769926607373	0.000375174238770323
MIOX	0.0252089500526316	0.330984204167883	3.71475443112918	9.34658976818818e-08	7.58782287632481e-07
PYGB	110.040738421053	39.8633818957421	-1.46490171128985	0.00359529237873302	0.00741651843153943
ARG2	10.9871933263158	3.90984945649635	-1.49063793285987	0.00829692146424402	0.0151308591920392
ENPP6	0.694699011578947	0.109657179620438	-2.66338777151029	1.5892911018942e-09	3.19994348860802e-08
CA9	1.58874593421053	20.3027003469586	3.67571128653296	2.48220524978138e-05	9.7101811584712e-05
CA2	2.89658806315789	15.2938652742336	2.40052663820505	0.002994583918908	0.00629780183502936
PYGM	8.73221973684211	0.42861653656691	-4.34858901744573	1.18103408888275e-11	1.78336147421295e-09
PAICS	9.32743452631579	20.934445733382	1.16632648813054	1.80996031655895e-09	3.45151451208323e-08
POLE2	0.739592578947368	2.63852753493917	1.83493038521061	1.17316895871725e-09	2.85723407687588e-08
PFKFB4	0.6590597	3.78686635788321	2.52252344726483	4.56563900093573e-12	1.14901914856883e-09
TPO	0.257711606947368	0.0900481898467153	-1.51698833509238	2.74841381342944e-06	1.44100863134669e-05
PAFAH1B3	16.4294744736842	53.796978943674	1.71123882435607	7.6457684371327e-09	9.78399181361896e-08
ACER1	0.563841011578947	0.065947497863747	-3.09589858984261	0.00480076367409003	0.00958882691517982
LCT	0.00138359642105263	0.0220454159343066	3.99398360463993	3.34177624073447e-06	1.71635446377859e-05
RRM2	5.48455044315789	20.1335345266667	1.87615518970787	1.04260977230703e-07	8.28600397991376e-07
EPHX2	6.71830421052632	2.42205147786131	-1.47186759536161	1.43264203641118e-09	3.18130805144247e-08
PDE7B	3.3734365	1.12632119773723	-1.58260069998726	3.33136599450145e-08	3.18377383018809e-07
PTGDS	77.6311544210526	16.5132146587835	-2.23301474167423	1.81461734731922e-08	1.9028279128139e-07
PIPOX	0.897021941578947	0.288329610090024	-1.63742427216396	1.1728444453435e-05	5.13337110174811e-05
ACYP1	2.20447660526316	5.84839092900243	1.40760358320223	1.1311446720824e-10	7.76376570383829e-09
DNMT1	4.51502168421053	10.8277019105353	1.26192225380052	4.592204899861e-08	4.03152872022681e-07
SPHK1	3.01055133684211	8.61639216350365	1.51705619479286	0.0163978973005558	0.0277587723361427
POLR2H	10.1553381578947	23.5796283485158	1.21530269932041	2.31592633320659e-10	1.09282773848186e-08
PLA2G7	1.76141277894737	4.40226635620438	1.32151339946833	0.0011327109112458	0.00268929791820937
INMT	5.06420878947368	1.26798844416058	-1.99779528856574	9.26211806664288e-10	2.46917297630133e-08
CMPK2	1.40915511578947	4.7709174319708	1.75943629033436	4.28058793497565e-05	0.00015765092150764
TAT	0.0126585747368421	0.0679687732579075	2.42475710743052	0.000845670822551828	0.00206628307775608
PDE4B	4.26752599473684	1.19228725510949	-1.83966807817596	9.66903657182341e-09	1.14064415808229e-07
NAGS	0.358568278947368	1.69126051798054	2.23777913667633	2.18001178132051e-09	3.82769510441159e-08
INPP5A	17.6818046315789	8.14832805815085	-1.11768955523748	2.72346264438547e-07	1.81965866947879e-06
PCK2	6.78407252631579	16.1949026442822	1.25531629691228	1.72643122628204e-07	1.27789762337543e-06
ENTPD1	6.99853	3.27946776948905	-1.09359022792238	0.000143017973699828	0.000440728857728041
PLPP3	40.854928631579	9.33668201209246	-2.12952827796722	5.95953303694624e-10	1.95050166486098e-08
CPT1B	0.383511390526316	1.08317441584185	1.49792423611731	1.0752594419425e-05	4.74749051851806e-05
ITPKB	19.6797888947368	5.47333197642336	-1.84622347622636	3.91283144888137e-08	3.55926234205474e-07
PLCD4	3.53377636842105	0.576629551776156	-2.61549406249553	2.05709141465413e-09	3.69786670967588e-08
PLA2G15	3.60437812631579	8.61108890744526	1.2564453152242	2.97792974874098e-09	4.83904060086766e-08
SHMT2	10.7724101578947	30.4721816475912	1.50015172668831	1.01104497038416e-10	7.63338952640041e-09
PDE4D	5.35496947368421	1.34239834250608	-1.99606551127312	7.84323369588189e-10	2.19320053347808e-08
TYMS	6.06693044210526	20.161997613017	1.73259990949405	1.15641632833425e-07	9.00097245249854e-07
ADCY9	4.15892331578947	1.78880354345499	-1.21721513298815	7.05266811892445e-06	3.22712995744725e-05
CYP2A6	2.88045919421053	0.207268115257908	-3.79672871607842	3.99409440749878e-08	3.58993009245426e-07
PLA2G2A	124.472115	59.9896508056326	-1.0530370383291	4.17720440918438e-05	0.000155359080243064
ENTPD6	8.31006510526316	18.0483767527981	1.11893740390086	1.5641636797788e-09	3.19994348860802e-08
MBOAT7	20.1026634736842	46.9978647114355	1.22520854936696	5.19659704235368e-07	3.26952563914752e-06
CKM	1.95927201210526	0.571553030708029	-1.77735843745294	0.0223271741891514	0.036805712910064
BAAT	0.00817865063157895	1.0807849403382	7.04600092472556	0.0141626952627788	0.0244128651219132
HMOX1	13.4397871578947	31.3946774496594	1.22400969933205	0.0239257242210613	0.0390149498637177
ENTPD8	0.0578434331052632	1.17460587059367	4.3438797620115	0.0072847034012988	0.0136814703183597
GLA	8.44717931578947	16.9781956237713	1.00714156121499	1.33909475956387e-06	7.77705033439017e-06
CYP1B1	12.0248447368421	4.90655263051825	-1.29323662571565	5.49448645606249e-06	2.62552992046024e-05
PTGS2	62.5858714210526	14.72054908382	-2.08800552404957	6.57239826566914e-07	3.93822277030175e-06
TYMP	15.867745	52.5983938563017	1.72892162789041	0.000153155863078616	0.000466260792840141
KMO	0.129547059	0.356011172418492	1.45844625329083	0.00410334836005159	0.00835047981627749
PDE2A	5.76386984210526	1.07626166413625	-2.42100888427908	1.13559116572568e-11	1.78336147421295e-09
TDO2	0.221069644105263	1.20954696301946	2.45189394380676	1.37802318962185e-07	1.03010644372722e-06
AHCY	28.8211578947368	57.9615615198297	1.00796816531656	1.59184812432973e-09	3.19994348860802e-08
HMBS	3.57855768421053	7.44846469829684	1.05756484801337	5.21109419686535e-09	7.86875223726668e-08
OXCT2	0.133541316315789	0.289938504549878	1.11846077354078	0.00108110779683715	0.00259122662416523
PLA2G2F	2.96546009068421	17.2811572348637	2.54287196982398	0.00180082702668384	0.00397550995656813
DTYMK	7.03981031578947	16.7391265101217	1.24961578458931	1.39943037392795e-09	3.18130805144247e-08
GGCT	20.9118541578947	50.321271586545	1.2668473939341	4.74118222593016e-08	4.11447423054859e-07
PLCB4	6.15381375263158	0.907152121021898	-2.76206437788183	5.54578848537857e-10	1.92619171646752e-08
ACP5	10.9319248947368	24.3656710007056	1.1563024998249	0.0115222394696969	0.0204208704216459
HAGHL	0.462226295789474	1.05812674141119	1.19484120108883	2.43786052285203e-07	1.643379191744e-06
PYCR3	3.44252431052632	8.36924480827251	1.28163060581631	5.83550339070319e-09	8.47270203842482e-08
PDE3A	1.21770108421053	0.528601959927007	-1.20390635114647	4.58949516515582e-06	2.25004470759263e-05
RDH8	0.00219380336842105	0.0744988003309002	5.08571106650927	0.00469316663958503	0.00941924509839454
NME1	9.86828368421053	26.2072971805109	1.40909747824693	2.61737980619682e-10	1.16242456098741e-08
DNMT3B	0.891540126842105	4.46184462922141	2.32326863889611	1.55627911401303e-08	1.67855818725691e-07
DHDH	0.652001908421053	1.86562289406326	1.51670930547856	0.0031451084102424	0.0065777198053546
PKLR	0.00791392068421053	0.0603894933260341	2.93183305731909	0.00239574711766128	0.0051827767158575
ACP6	1.64822834210526	3.62841890262774	1.13842490096765	0.000787167242100518	0.00195497127561148
GAD1	0.212705443526316	0.663723015569343	1.64172434765575	0.0169993805890996	0.0287126003238707
ADA	3.13436108421053	6.70828680846715	1.09777298118578	0.0108585372999843	0.0194270039371757
HPD	1.52442314736842	0.522588452620438	-1.54451626820836	1.97769921937391e-05	7.94235590759203e-05
DGKG	1.34895826842105	0.305435106343066	-2.14290791913516	2.55646065244133e-06	1.37866270899515e-05
ITPKA	0.308273845263158	1.20604246104623	1.96799630315351	0.020718325504775	0.0344544840442844
ALDH1B1	81.9401939473684	16.9124886524574	-2.27648234137548	0.000111859487861358	0.000360914159552672
CKB	149.989447368421	35.6986116864477	-2.07092112802089	2.43546581454162e-08	2.41944301313016e-07
OPLAH	2.46549697894737	5.97192255885645	1.27631697232882	7.38931853555153e-05	0.000254745912983626
HAAO	7.89200552631579	1.75898139041363	-2.16565174676257	2.88695212694338e-11	3.11378407977465e-09
RDH16	0.201225324894737	0.93860851107056	2.22171165775786	0.000113602224815019	0.000364977360575912
ADCY5	8.84148952631579	1.1404865126837	-2.95464005548279	3.9746593933051e-11	3.75108480243169e-09
MIF	26.5982502631579	62.4339325674209	1.23099899791308	2.27141893319669e-07	1.60273018183505e-06
DCT	0.0515023018421053	0.00948037255474453	-2.44162125387059	1.01769821311502e-07	8.17406543512596e-07
SGMS2	5.7947133	2.61710902282238	-1.14676325898822	0.000160286206388803	0.00047832444989544
AGMAT	0.922117473526316	2.40252527034063	1.38152914550321	8.05302408532494e-06	3.66267059302429e-05
POLE	1.783946	4.03074772	1.17597554376563	3.01238289060636e-09	4.83904060086766e-08
UGCG	36.9939084736842	15.3974034879319	-1.26460064659184	4.04304055177536e-05	0.000151865453561711
POLD1	3.34849926315789	9.76893605635036	1.54468679494638	1.74552267316619e-10	1.01374586018498e-08
TSTA3	15.2163157368421	34.7093747744282	1.18970629052019	3.82996558208679e-08	3.55926234205474e-07
POLR3G	0.476218047368421	1.06712637705596	1.16403684000126	0.0110958457194862	0.0198046418870262
PFKFB1	0.127047572631579	0.262991078199513	1.0496450463096	3.34755252394095e-05	0.00012764657351391
UCK2	3.46178242105263	8.2425733970073	1.25157977690546	6.24446907957105e-09	8.57195300922935e-08
SULT1A3	0.0148209475789474	0.0444044245450122	1.58306574727372	8.15142949632125e-05	0.000278476437544007
FLAD1	7.20336757894737	16.6449596216788	1.20834194048208	2.92122127375472e-10	1.22529003426934e-08
GPT	0.46102498	1.09675030812652	1.25031828335747	0.00490116809881098	0.00976354067177385
POLA2	2.41052363157895	5.57693409854015	1.21012564978412	2.84391391605533e-09	4.77145557027061e-08
