# Supplementary material for: A Prognostic Model of Bladder Cancer Based on Metabolism-Related Long Non-Coding RNAs
Source: Front Oncol. 2022 Feb 25;12:833763. doi: 10.3389/fonc.2022.833763 (PMC8913725; doi:10.3389/fonc.2022.833763)
Supplement: Supplementary Table 2 — 2301 lncRNAs differentially expressed in tumors and paracancer tissues. [file Table_2.xls]

gene	conMean	treatMean	logFC	pValue	fdr
AL355073.2	0.458972913473684	0.11012413183455	-2.05927836906979	1.52792415798657e-09	6.84487217939804e-08
LINC02100	0.0846541473684211	0.511059242194647	2.59383788329961	3.30621928339941e-05	0.000204399941897494
LINC01134	0.0582021333157895	0.241782809469586	2.05456773483784	1.13283689904065e-05	8.57556104027872e-05
AC048341.2	0.943972866421053	2.22380130883698	1.23621059614087	5.79775135353416e-06	5.00775559356339e-05
AC006111.2	0.227736958	0.508142586155718	1.15786494146805	0.000836956942292636	0.00290083995666395
LINC01781	1.47267248673684	0.278698262810219	-2.40166070464577	0.0118922419456822	0.02472778953929
AC034111.1	0.00253293873684211	0.0107073365109489	2.07971556035019	0.0206799452194223	0.03879428473506
ZNF710-AS1	4.96772607747368	1.16499174853771	-2.09226588841153	1.14994137569421e-06	1.36424863207359e-05
AC121338.2	0.161639365947368	0.362647528316302	1.16578941854077	0.00163495735628049	0.00489809919439834
AC018616.1	0.0157010410526316	0.172515417357664	3.4577931735756	0.0024632376534719	0.00673352260190884
AC015722.2	0.203159704789474	0.0819159394452555	-1.3103981745413	3.33587566489043e-08	8.0422737415009e-07
AC104984.2	0.0288944527894737	0.132649381041363	2.1987534906287	0.0027149795872709	0.00728566046597551
AC131011.1	0.0704772994736842	0.172093965552311	1.28796596068242	0.012039280344556	0.0249471176763444
DDX11-AS1	0.179859135894737	0.601742605649635	1.74227906601555	6.91065867295168e-09	2.26692262370103e-07
AL122125.1	0.280380015052632	0.688581882294404	1.2962447012721	0.00124279081557449	0.00395204076422558
AC074117.1	0.982931158263158	2.34289552135037	1.25313033745043	1.06446723317638e-07	1.98660911242259e-06
AC007879.3	0.0727455249473684	0.296583140060827	2.02750618059878	0.0211174037801049	0.0395038251455188
AL031847.1	0.59850701568421	1.24212923595377	1.05337522135174	0.0030501499799569	0.00800539799996994
AL929236.1	0.0558094550526316	0.188800970727494	1.7582847179124	0.000896536977265237	0.00304062795170803
LINC01366	0.128223753105263	0.0524343765790754	-1.29007866759668	1.66882381976072e-05	0.000118136195637071
AC026469.1	0.184407032157895	0.0232587769318735	-2.98704653292518	1.53534734181575e-10	1.0972250110619e-08
AL121832.1	0.0425233742631579	0.142017494192214	1.7397406711914	0.00258768900561873	0.00700040428153638
AL445490.1	0.0401678597368421	0.198915122583942	2.30803946422266	0.00396732006997115	0.0098371839653188
RPARP-AS1	0.99871846668421	2.16023253495134	1.11303666492643	5.39681710608296e-06	4.71573407391791e-05
AC025470.2	0.189262553210526	0.0108350660705596	-4.12660913706377	3.55460213647634e-07	5.32126599133852e-06
AC092159.2	0.0260054365789474	0.0569322673552311	1.13043329882082	0.00196519871104958	0.00565265350380001
UBE2E1-AS1	0.0244755226842105	0.0803900265304136	1.71567685721642	0.00208152638633497	0.005907991913555
AC117402.1	0.142234969789474	1.02423493451095	2.84819855868172	0.0058307111438178	0.0136288953119274
MRGPRF-AS1	0.271697734789474	0.0469314900316302	-2.53337436706212	2.43337548049424e-10	1.62306144548966e-08
SNHG9	5.12497524442105	10.9792543630097	1.09916313856008	0.00281567926084694	0.00749557543364265
AC127070.1	0.278193847210526	0.636380148350365	1.19379831974801	0.00303140416152359	0.00797786899676726
AC026254.2	0.0874367631578947	0.216356321	1.30709737106805	0.00130287224579194	0.00409483879135551
AC026780.2	0.0455043331578947	0.00392292433819951	-3.53600251732963	6.92324025523495e-12	1.06564644236347e-09
AC114730.3	0.254256713631579	0.599550244557178	1.23759479310433	0.000828447899464421	0.00288467096315831
ATP6V1B1-AS1	0.00464237957894737	0.0582514333138686	3.64935715568432	0.000258855940464863	0.00110993729329327
AC093462.1	0.0580253015789474	0.133783387815085	1.20514496348312	0.000324066788746739	0.00132540513236184
AC108676.1	0.141088822315789	1.24873988953041	3.14579739637479	0.0013969735976095	0.00434059653542952
AC012640.1	0.0187895057894737	0.222114101184915	3.56330196113075	2.4720549036707e-06	2.50248660821842e-05
AC036214.1	0.00655758484210526	0.0304730277274939	2.21629637656284	0.000478163756892595	0.00182480421654561
LINC02073	0.00831596236842105	0.0372141951167883	2.16189789830678	0.00123987278548247	0.0039485179476134
AC012055.1	0.099870493	0.00873629525790754	-3.51496497240773	1.44798034084394e-15	1.44870433101436e-12
OGFR-AS1	0.131374123052632	0.286698126678832	1.12585134390606	0.000194212189611413	0.000878590911101259
AC135012.3	0.899093850368421	0.0596132036350365	-3.91476790538978	1.47038611933292e-12	4.01126486200922e-10
AC147067.2	1.00936259184211	0.471910364043796	-1.09685976352859	0.00749362545101898	0.016797697379562
AL365356.5	0.169453840684211	4.57474000384915	4.75472551195621	2.11148443197388e-07	3.4257408230106e-06
AL138724.1	0.789888383315789	1.63551411686618	1.05002350200061	6.30343987707456e-05	0.000348109931757853
AC099850.3	1.91886664231579	9.158966643691	2.25493038570305	2.57114815569885e-08	6.51249045513089e-07
AL450270.1	0.115331421842105	0.0512161048880779	-1.17111618457778	0.00020475902131491	0.000915498486359398
SLC12A9-AS1	0.745617624157895	1.67378861672993	1.16660947452052	0.00024009184100533	0.00104213399967823
LINC02154	0.0165762213157895	2.64970309046472	7.32057172865087	4.3999712708225e-05	0.000259205373294872
CIRBP-AS1	0.682206861526316	1.37276751035766	1.00880614318853	8.99618004864334e-05	0.000463554238901339
AC017076.1	0.0627305563684211	0.286908216836983	2.19334902307038	8.32148030287388e-05	0.000434003877134248
AC025280.2	0.0714851536842105	0.0245650523017032	-1.54103633771315	1.05624430481347e-06	1.27578160197088e-05
AC098484.2	0.183344797263158	0.395812426557178	1.11025757902622	3.78673951571437e-05	0.000229614114271044
AL590644.1	0.0215686512105263	0.114432567739659	2.40748983856735	0.00022893954547096	0.00100096437834099
AC112512.1	0.0150567739473684	0.0692050644476886	2.20046492618081	0.0227294626979588	0.0419443481634942
AC020661.1	0.235497609789474	0.6636784303309	1.49477197003236	1.25292212666164e-06	1.46613869909353e-05
AC048382.5	0.689884974631579	0.24995511343309	-1.46468679850628	1.0056012799267e-06	1.22465228411982e-05
SMCR2	0.0804857493684211	0.196058680793187	1.28448025025541	0.00265880957037703	0.0071445093334706
AL021707.8	1.14827444163158	2.46999385350608	1.10503995930177	0.000541716916255382	0.00202612252229349
LINC00163	0.546854637947368	0.101600560708029	-2.42824903028874	0.000187688146611272	0.000856391560517262
AC010973.2	0.347123953	0.975318948425791	1.49042316502208	8.73554023222037e-08	1.69706951501679e-06
TXNDC12-AS1	0.0111259521578947	0.114465098905109	3.36290706682826	4.26743162196898e-05	0.000253166200725703
AC084855.1	0.0831642625263158	0.0260781002092457	-1.67312493142067	9.17489410253559e-06	7.19959337222499e-05
AL354811.1	0.286757667684211	0.121508848583942	-1.23877068495114	0.000470422357533258	0.00180098559456132
LINC01338	0.0409604377368421	0.173165224209246	2.07984619252707	0.00573448146078823	0.013441660370602
LINC02159	0.113150718368421	0.230609424603406	1.02720573063511	0.0131851350012445	0.0268306323432104
AP001476.2	0.0802290971578947	0.0137921826447689	-2.54027477752643	2.84613635635401e-08	6.97361491722168e-07
AC023034.1	0.0118322065789474	0.295163945824818	4.64072545650371	0.000629206463503364	0.00229892051150986
AC124283.2	0.479272558947368	1.09548511872506	1.19265164160202	0.000248182730461646	0.00107105746294843
XXYLT1-AS1	0.022737703	0.0736497307542579	1.69559373294869	0.0240469908407219	0.0439567862414292
DLG3-AS1	0.0503732581052632	0.193817881576642	1.94397172790287	0.00179833843493291	0.00526606128044013
AL669831.5	0.051577049	0.169816155	1.7191725760363	2.09463432630777e-07	3.40761242840801e-06
AC134312.6	0.0977538323157895	0.0203672797591241	-2.2628999548275	0.000136510290284554	0.00065244528071511
AC015819.1	0.719425614368421	0.35768505729927	-1.00815567661609	0.0169989642063965	0.0329611697637242
MIR503HG	0.642141500789474	1.37948217215085	1.1031636656507	0.00717017001317635	0.01623021515426
AC024451.4	0.132769439315789	0.383597009141119	1.53066836451655	5.50020283602237e-05	0.000311238683662504
LINC00964	0.104440878578947	0.236439834209246	1.17878661501642	0.000161452935572522	0.000756835500813639
CYP4A22-AS1	0.0782276101578947	0.324485834666667	2.05240570254323	1.0196809459209e-06	1.23909812112615e-05
AC026471.3	0.0474075402105263	0.181129553766423	1.93383351655317	0.00672666502231728	0.0153187291839798
AP002360.2	0.0178458731578947	0.102990167119221	2.52884420814489	3.11817379759832e-05	0.00019518662468178
AC019077.1	0.100179699473684	0.22336526029927	1.15681463402067	0.0022223097673326	0.0062280698101296
AF165147.1	3.757782188	0.208093590189781	-4.17457701417009	6.11548651136558e-12	9.66085934940200e-10
AC084125.4	0.205919956	0.725855758420925	1.81759923488979	9.53758381939798e-07	1.17564919235824e-05
AC112484.1	0.259737252	0.552862317705596	1.08986730017432	0.00681339671264305	0.0154927350249986
LINC02542	0.576531384210526	1.41205028706083	1.29232041788505	0.0148185423295611	0.0295533918951346
AC113346.1	0.0252242686842105	0.799315537783455	4.98588078620861	1.89502438502228e-05	0.000131104210867705
AP003548.1	0.288070964578947	0.0217690150778589	-3.72607621434237	3.75401583730239e-10	2.20934873248297e-08
LINC00894	0.210864955684211	0.460865566861314	1.12802663310539	0.000705379090453186	0.00252497953487804
LINC02279	0.0451578091052632	0.0126318489489051	-1.8379096686961	3.39598883362839e-10	2.0802164253338e-08
SEPT4-AS1	0.0550026504736842	0.208290282858881	1.92102249028817	2.47502675241091e-07	3.87926516833491e-06
AL096677.1	0.0357320105789474	0.102200072014599	1.51610721356612	0.000316668478883389	0.00130381404577297
AC010331.1	0.241685092789474	1.01914194192944	2.07615460308516	2.06877857349707e-08	5.39951207682735e-07
GHRLOS	0.249252784210526	0.797564060815085	1.67799078170023	1.26784983376382e-05	9.3730326996111e-05
AL032819.1	0.0626178311052632	0.277742688435523	2.14910348942331	0.000311984829698661	0.00129072703837427
AC007563.1	0.0481968849473684	0.00470413043552311	-3.35693993675113	5.10244863970393e-12	8.56417352603274e-10
AL133346.1	0.603688785473684	0.112325069537713	-2.42612504593339	1.23997567578546e-09	5.90759839820644e-08
AC008747.1	0.0360000817368421	0.0859513163017032	1.25551955188633	0.0242825538945112	0.0442795173234358
LEF1-AS1	0.0258464654210526	0.0638988503284671	1.30582297305236	0.00623358428489159	0.0143592503692265
ATXN2-AS	0.299821315526316	0.622453924245742	1.05386409483558	1.75615253448024e-05	0.000123302194249644
AC009065.2	0.325869093736842	0.87786401319708	1.42970494463717	0.00349859796224249	0.00891707587194224
AC055713.1	0.118824973263158	0.388752980654501	1.71001565972639	3.72494800927594e-10	2.20934873248297e-08
BREA2	0.242398341684211	0.548536081435523	1.17820669193597	0.00011537054878258	0.00056861199042843
CAPN10-DT	0.215290908631579	0.575483092296837	1.41848614433816	2.7509727684306e-07	4.25620864146621e-06
LINC02042	0.00506123142105263	0.120731370875912	4.57616834287949	0.0193590011921648	0.0366799745592573
AC005725.1	0.116927858368421	0.0499455029513382	-1.22719200669423	2.84012805980851e-05	0.000181762140117596
AL024507.2	0.120010167368421	0.416921522596107	1.79661921239538	4.68956502279368e-11	4.77143370031025e-09
AC078925.1	0.0865284257894737	0.0114606840729927	-2.91648099675708	5.14746318931831e-10	2.8878711706054e-08
LINC02026	0.0209008899473684	0.138904448326034	2.73245652362731	0.000770716230832499	0.00271674077139606
AC026688.2	0.0640732374736842	0.00448430994647202	-3.83676398553642	1.62239951582425e-06	1.79030593630386e-05
SMG7-AS1	0.0763732727894737	0.180710442002433	1.24254011862868	0.00011537054878258	0.00056861199042843
AC093390.1	0.142064768842105	0.0121959451313869	-3.54207534974068	1.21568081118725e-12	3.47511043312241e-10
LINC00960	0.45578067031579	1.18490153473479	1.37835552997611	0.00793442202104129	0.0176082570766399
AL365181.1	0.0108865839473684	0.00328563993430657	-1.72830503577636	2.93418230788304e-05	0.000185996794025574
AC105137.2	0.114195597157895	0.343060476150852	1.5869558949216	5.643784428211e-06	4.91009245254357e-05
AL031283.2	0.0386093898421053	0.0190348277712895	-1.02031023870393	0.000166079764498588	0.000775254141745742
AC015967.1	0.112793191578947	0.0492137859294404	-1.19654557660135	0.00164071237062961	0.00491231738697733
AL353804.2	0.0599824808947368	0.265463048318735	2.14589795718226	0.00115770630300418	0.00372638656135876
LINC01952	0.0277185793157895	0.147176830201946	2.4086253474526	0.000805849787362789	0.00282070919739873
AL358472.3	0.654133493105263	1.54038020447202	1.23562949753227	6.58217554173033e-08	1.33489188435835e-06
AC078795.1	0.0417238047894737	0.155482702715328	1.89781146281815	1.17779168689963e-05	8.87112107460286e-05
AC104463.1	0.0450682504210526	0.0196684902481752	-1.19622522407144	0.000359207627707112	0.00144042978565517
AC087289.1	0.0518652488947368	0.139353848627737	1.42591272376882	0.00150453000159167	0.00459628173005333
LINC01910	0.00258713957894737	0.0660520312189781	4.67417313145085	0.000226924854463344	0.000993603137376699
TARID	0.397791715263158	0.0321683894939173	-3.62829761515462	3.48691864960088e-12	6.54124145423565e-10
AC011287.1	0.062084179	0.433326179051095	2.80315582214188	0.00051574937249359	0.0019447509315823
AC132938.2	0.0996591019473684	0.221998151515815	1.15547418520391	5.79320062943939e-06	5.00775559356339e-05
AC106782.6	0.669801473315789	1.35130250997324	1.01254522586825	0.00021641866440056	0.000955969063101644
TTC3-AS1	0.0355991546315789	0.154048896880779	2.11347346428595	1.85496877956162e-05	0.000128732688828999
AC011731.1	0.0885671512631579	0.188628206413625	1.09070180388619	0.00607226415418325	0.0140417962171016
LINC00691	0.00544510847368421	0.0246501716690998	2.1785649991632	0.00454012728218115	0.0110207780327268
AC108861.1	0.0788277658947368	0.0207113986520681	-1.92827890399307	2.00273410261347e-08	5.2729880780652e-07
AP000864.1	0.0774130881578947	0.275400007948905	1.83087919391807	0.000388546663271169	0.00153551390363188
AC084864.1	0.0518561238421053	0.390427886559611	2.91246982567977	2.05668144986631e-06	2.15843684327753e-05
AL357033.4	2.68086203573684	1.08888259702676	-1.29984856479947	7.67799650826944e-07	9.78577771531665e-06
ADAMTS9-AS2	0.589253804210526	0.0475899362627737	-3.63016074010511	4.51088870747922e-12	8.20571663969629e-10
AC106782.2	1.68837261978947	3.53058589319951	1.06427427700686	0.000249121848564239	0.00107356673146527
AC091588.1	0.0969902643157895	0.0470349561605839	-1.04410658013361	9.95901085191825e-05	0.000504505840878188
AC026362.1	0.0441417069473684	0.131938223335766	1.57964825858018	8.29101110586395e-08	1.61593959962667e-06
AL008723.1	0.0297492463684211	0.272071860729927	3.19306272580979	0.00253576092241402	0.00689410000781312
LINC02443	0.00479997984210526	0.064156893513382	3.74050403572167	0.00124584522427749	0.00395777179209656
AL157871.5	0.0644431086315789	0.210746329435523	1.70940950987974	0.000494726435283705	0.00187727104362078
AL031665.2	0.436888002894737	1.40582811990998	1.68608482315743	1.45682359147719e-08	4.20447693251806e-07
AC003101.2	0.0950037232631579	0.304337497002433	1.67961613736205	0.003664956177187	0.00928692778879424
AC009690.2	0.202920393578947	0.538587965890511	1.40826813109267	3.97014200319458e-06	3.63858968628657e-05
UTAT33	0.171028129736842	0.412386419048662	1.26976319088383	0.000147429051106785	0.000701280977649786
AC093001.1	0.124506281947368	5.89463084388321	5.56511102584491	0.0213689668795873	0.0398502355322033
AC098798.1	0.161876269789474	0.0219710071265207	-2.88121860170376	6.23296799686809e-10	3.3509067121682e-08
AL121782.1	0.0713184505263158	0.239990519418491	1.7506301505175	2.59183195590293e-05	0.000168384926745512
LINC00346	0.565865282263158	1.18672817427737	1.0684589856125	0.000356112967203719	0.00142993052984878
LINC01293	0.0663075243157895	0.360845916326034	2.44413843188219	0.0186763158384367	0.0356256510893345
LINC02547	0.00574355242105263	0.034769221863747	2.59779554639591	0.000204029726094557	0.000913341122852816
LINC01489	0.156877998421053	0.0378304360608272	-2.05202372252948	2.89035295479996e-05	0.000184190963775628
AP003721.1	0.0207126649473684	0.0834913442384428	2.01111345091021	0.000107026383674079	0.000535846022681815
AC011603.2	0.0460797868421053	0.0925966391021898	1.00682578710392	0.00165551364726079	0.00494943474525456
AL138921.1	0.0995017605789474	0.235178900262774	1.24096467256714	1.73385406201428e-05	0.000122163449932767
AC119150.1	0.156756523842105	0.487170140199513	1.63590022390088	0.0255722384696903	0.0462101587999852
AP000640.2	0.0232179288421053	0.0733225576788321	1.65901782948449	0.000937093135981169	0.00315500285770889
AC010655.2	0.0903940191052632	0.688271675442822	2.92867891430749	2.22036175634263e-08	5.71239147055053e-07
LINC01251	0.0673923826315789	0.171736155725061	1.34953636509069	0.0229727176669214	0.0422762796304504
AL031666.2	0.0512444465263158	0.152406690420925	1.57245866617139	0.0115204884004321	0.0240835405468586
AL163051.1	0.300082172473684	0.814113831642336	1.43987291751792	4.54356192311018e-08	1.02537602347483e-06
AC009403.1	0.766498111473684	1.53905605952068	1.00569163979529	4.1414715661083e-07	6.01802955064926e-06
LINC01605	0.358196500263158	1.61878505361557	2.17608828690924	0.0013273810154244	0.00415446727611714
FAM85B	0.157449647789474	0.0569197681192214	-1.46788884049594	0.000853714207366126	0.00293855870803833
LINC00665	1.88556113757895	5.05380980799027	1.42237744250248	6.28286598494662e-06	5.31211894473726e-05
MORC2-AS1	0.0517715216315789	0.128165599462287	1.30777845794181	0.0077150846730722	0.0172042831108206
AC092279.1	0.633862923368421	1.39215042773479	1.13507232108907	0.00689126948043743	0.0156579450004034
AC080129.2	0.278896685421053	0.667771207970803	1.25962310202888	0.00602396996428467	0.0139675132080343
AC010168.1	0.221065905526316	0.614756861223844	1.47553939279482	0.00716379754323496	0.0162219074507882
AC068418.2	0.0186687413684211	0.00379783236253041	-2.29737653448966	5.03823219163186e-10	2.85325545720435e-08
AC006329.1	0.463652216789474	2.41954809757908	2.38362266068256	0.0025335276772407	0.00689114936405796
AC106820.3	0.319986240052632	0.887055201501217	1.47101401819408	1.1830048005284e-05	8.88845999542498e-05
PTGES2-AS1	0.0563409613157895	0.190337024547445	1.75630013841338	0.000172802095379198	0.000798830577224504
AC025280.1	0.880995718421053	0.122714588277372	-2.84382824136761	1.82292306434286e-08	4.89467310812513e-07
AL355353.1	2.63414065926316	5.85742448292214	1.15293406374618	0.000170280000615389	0.000789336558837205
LACTB2-AS1	0.0273039402105263	0.0686308349951338	1.32974774692115	1.52541339388995e-05	0.000109796841768841
AL451050.2	0.208787561315789	0.84032649259854	2.00891420328458	3.24553010937297e-07	4.90753583036925e-06
AC080013.3	0.309737965210526	0.794297691574209	1.35863158256699	0.00195691014389562	0.00563423400219936
AC138207.4	0.363648076368421	0.874994641411192	1.26673123697911	1.7863091218549e-05	0.000124979180168939
AC103770.1	0.105453014473684	0.0303759827980535	-1.79559734433385	0.00395861574203159	0.00982371653551701
AP005057.1	0.0231495158947368	0.215582098423358	3.21918345496878	0.00247957145423912	0.00677200520463942
AC084125.2	0.212922704526316	0.656563781092457	1.62460537030274	8.56499351151894e-06	6.81002066882758e-05
AC105339.2	0.0508942038947368	0.136581952116788	1.4241935901809	1.07991983883142e-05	8.2582914554204e-05
AL161729.3	0.0561350740526316	0.246219975418491	2.13297343443201	3.57008717628753e-06	3.32783126075373e-05
CASC9	2.42817335	6.20266897986861	1.35301771324766	0.000838693502895682	0.00290518009110374
AC007128.1	0.0996112349473684	0.667906685664234	2.7452661802891	1.98695537725544e-06	2.09046462100111e-05
AC008114.1	0.106285334315789	0.25565608320438	1.26626181296408	0.00252175052260876	0.00686222501687234
AC036108.3	3.65505149742105	0.246691675459854	-3.88911079476428	6.25904566364653e-07	8.35022439012846e-06
AC005775.1	0.0576980085789474	0.155058639199513	1.42622047807732	0.000406215410275388	0.00159379810972755
AL731567.1	1.07480644526316	3.10913313048662	1.53243551513902	0.00189541821608577	0.00548901918311537
AC055811.3	0.00896248605263158	0.0570559727615572	2.67040704551975	0.00484664895082274	0.0116424304328887
AC104985.1	0.111872366578947	0.0353251747493917	-1.66308511990921	9.41807557714238e-11	7.34242957007607e-09
AC098848.1	0.0321015003684211	0.0987446220072993	1.62106144789046	0.0253825083196941	0.0459226032076925
AC106037.1	0.108548902842105	0.243890918163017	1.16789089309139	0.0151005570506402	0.0299895545725604
AC008992.1	0.0659486898421053	0.0189446333284672	-1.79955478182272	2.67237124475191e-05	0.000172869014894889
AL122019.1	0.00930263421052632	0.0963404514257908	3.37243047943106	0.0059679500600519	0.0138590345108285
AC009502.1	0.00936548031578947	0.0622321555474453	2.73223532681133	4.14052729415032e-05	0.000247812416219186
AC018618.1	0.0579770222105263	0.0259213879805353	-1.16133826575528	2.18379304523719e-06	2.25633556808242e-05
AL445363.1	0.0217561132105263	0.00742250850364964	-1.55144209201153	5.77947871732461e-05	0.000323479460432564
AC006460.1	0.0235665653157895	0.136427935048662	2.5333256665764	0.0078414553269311	0.0174470927826417
AL645608.8	0.136432854105263	0.633471005895377	2.21508748989259	0.000645389703053118	0.00234662288760016
AC245060.5	0.188175192894737	0.432758554878346	1.20148588907918	0.000292763797701441	0.00122480517362087
AL132712.2	0.642883718	1.62150371418978	1.33470261052846	0.00319104141920563	0.00829761365674706
BX640514.1	0.0314926469473684	0.00350666036253041	-3.16684541035661	8.89710814201479e-07	1.10349876397758e-05
AC093503.1	0.0476864761578947	0.103297150562044	1.11514837588136	0.0130063699763189	0.0265659200298885
LINC00472	0.194092675	0.0674251415523114	-1.52538712182591	3.45419454802021e-09	1.32073438673664e-07
LINC01098	0.00628361789473684	0.0600896391094891	3.2574488987797	0.000738191127449041	0.00261746092030513
AC092155.1	0.036398226	0.00846156771776156	-2.10487124846148	5.5101154809662e-08	1.18982817382159e-06
AC040169.3	0.141479338789474	0.471043080652068	1.73526763019461	2.61326490770662e-08	6.56377792508905e-07
AL031600.1	0.249959883105263	0.791205877861314	1.66235657337483	6.86619153025616e-06	5.67837256887145e-05
AC011352.1	0.00560383684210526	0.124459861321168	4.47312178184563	0.000100322111168613	0.000507489663225491
AC010201.1	0.183518961947368	0.39684145519708	1.11263360559971	0.00567871709710833	0.0133422069408772
AC012358.1	0.0493156537368421	0.155807930326034	1.65965110213044	0.00591483807136589	0.0137516548963631
AL353622.2	0.0472893323157895	0.146975846051095	1.63599240518934	0.000217041245306975	0.000957309768977054
AL160191.1	0.0201909425263158	0.00527105098540146	-1.93754570615011	1.23251320363936e-05	9.16570495229953e-05
AC022079.2	0.608670871894737	0.293595250883212	-1.05183369518765	1.68211612071532e-05	0.000118936903093687
AC107214.1	0.175339400736842	0.430469940586375	1.29576227641676	8.05880378163645e-07	1.02276953702249e-05
AC004690.2	0.0308295240526316	0.0026228188783455	-3.55512252798011	6.48155860954916e-10	3.40461138182644e-08
AL606970.4	0.0784091969473684	0.0112503958953771	-2.80104711408996	1.31103155334068e-11	1.71507261215387e-09
AP003071.4	3.19255994415789	0.531742268335766	-2.5859146522112	7.37514614220821e-11	6.23563412558815e-09
AC018647.1	0.187427069105263	0.0655469201094891	-1.51572943047971	1.28782045288886e-07	2.27376064079171e-06
ISM1-AS1	0.0239638146315789	0.0776173716447689	1.69552200109014	0.00385542928926464	0.00962734693155392
AC103957.2	0.160702155	0.48473171259854	1.59279719547632	0.00914777341158045	0.0198964071701875
DSCR9	0.0285633117894737	0.0998337478905109	1.80536432478398	8.74864785298855e-06	6.92851359650267e-05
AC107079.1	0.116104875	0.0283367419951338	-2.03468274955748	2.91001039177386e-05	0.000184854945839349
AC091153.3	0.123915100842105	0.607082762965937	2.29254119962448	6.04661412046974e-08	1.23947799442403e-06
AC025575.2	1.08368901063158	4.8378542120073	2.15841649286066	0.00351700781608044	0.00895740259649168
AC026202.2	0.126541504263158	0.346795170021898	1.45447315449653	0.00259703769909861	0.00701936844110264
LINC01186	0.0710720510526316	0.334202589919708	2.23336867424949	0.000262900284756941	0.00112246828548785
IL21-AS1	0.148846726473684	0.0662551165790754	-1.16772371660618	0.0108566951665918	0.0229078176045872
SPACA6P-AS	0.0140339265263158	0.0720997281970803	2.36107510636682	1.96837692806392e-05	0.000135351279486457
AC138331.1	0.0945110546842105	0.0262935899513382	-1.84577195570289	0.000161266727883491	0.000756835500813639
AC093895.1	0.278969113578947	0.834010548012165	1.57996022895969	1.92999744710791e-05	0.000133016930826507
AC003070.2	0.0305199363157895	0.101048541087591	1.72722463571556	0.0226242035795263	0.0417629440614688
VSTM2A-OT1	0.0383997963684211	0.00310554116301703	-3.62818206493617	2.0619869168767e-08	5.39951207682735e-07
AC106881.1	0.523380015631579	0.0948783257274939	-2.46370838193064	1.06478987889106e-08	3.18006648904629e-07
AC245041.2	1.46789162410526	4.42712072458151	1.59262325878111	2.12466563093914e-05	0.000143792195969872
AP000911.2	0.128533051578947	0.0382449081240876	-1.74879980113583	1.37384128364534e-06	1.57088937632819e-05
AP001619.2	0.0228030087894737	0.093517218377129	2.03600782197801	0.000878090077582993	0.00299498564530154
AC011352.3	0.00519936631578947	0.235912822114355	5.50377422016736	4.05546681420631e-05	0.000243693366223028
LINC01833	0.236757092631579	1.51668111331144	2.67943823569606	0.00196141417872835	0.00564447234655143
AC104123.1	0.171703344789474	0.0405433460948905	-2.08238107706073	4.2787148365538e-07	6.15950243736989e-06
AP003469.3	0.0104053028947368	0.0676858499781022	2.70153530160242	0.00241735692420299	0.00665270503977665
LINC01322	0.0320588401578947	0.328241064350365	3.35596160046989	0.0107231259140323	0.0227181691102609
AL589843.1	1.40051946336842	0.556371920053528	-1.33184051865899	1.840149296464e-07	3.04308986960699e-06
CTD-2270F17.1	0.227588420789474	0.0201487465571776	-3.4976651609184	3.4405398805103e-09	1.32073438673664e-07
AL512343.2	0.131057920736842	0.279831947527981	1.09435613148969	0.0197834596024041	0.0373694487077507
AC013553.3	0.537454079263158	0.227493937639903	-1.24031339408949	2.85731648574324e-06	2.81188046949454e-05
LINC01828	0.0694137234210526	0.0188882742627737	-1.87773002348043	5.82521613948838e-08	1.22268435263457e-06
AC083862.2	0.377949936526316	0.802718509883212	1.08669901823033	3.00638209222176e-05	0.000190171883030635
AC005180.2	32.5163158581053	1.32847104039903	-4.61332512371122	8.01736828995608e-11	6.59291258145292e-09
AC100791.2	0.0184884131578947	0.168765462467153	3.19032637935042	3.31184542772109e-05	0.000204537120397219
LINC01197	0.208685265842105	0.0682930761386861	-1.61151751897575	1.25601620170398e-07	2.23338005261302e-06
AP001205.1	0.0387798844210526	0.398346490642336	3.36064345632415	0.0210223488989046	0.0393388380656393
Z98257.1	0.462736780473684	3.95692029358151	3.09611432391276	3.49223778788497e-06	3.26766331507476e-05
AC025176.1	0.103144697210526	0.494196157350365	2.26041414046282	5.00364418380129e-07	7.0509098674552e-06
AL078644.1	0.186065858105263	0.470912723051095	1.33964634731726	1.29531815504825e-06	1.50111870362059e-05
LINC02015	0.0276198192631579	0.375231836681265	3.76400645490822	0.00291730094099734	0.00773181348733202
AC006480.2	0.158997066684211	0.328999191019465	1.0490838868369	0.0015728651894303	0.00474467825736185
LINC02014	0.115223140210526	0.546254252608273	2.245142124425	7.30053620416021e-06	5.97887023650392e-05
AP001001.1	0.073096695	0.189063934301703	1.37099609944679	0.000122686064730645	0.000598281435075599
SNHG12	3.11682905036842	7.92499393815572	1.34633080251436	9.79612245274311e-08	1.85508274712356e-06
AC129507.1	0.237364885210526	0.0942211868345499	-1.33298311457175	3.08563157522312e-07	4.67753695607687e-06
Z97989.1	0.774313698368421	0.316709961871046	-1.28975591811304	3.97014200319458e-06	3.63858968628657e-05
AC004253.1	0.353321977842105	0.902730299403893	1.35331153847093	4.87422160318292e-05	0.000279999543386671
PTPRG-AS1	0.105292558368421	0.341415182007299	1.69712373697514	0.000644767569779293	0.00234613760545067
AC093627.4	0.804431576842105	0.340139810097324	-1.24184184421736	6.44543458871478e-07	8.54135680148423e-06
OGFRP1	0.168277682842105	0.407908375776156	1.27740127330957	1.89569307068413e-05	0.000131104210867705
AC002116.2	0.312254761473684	1.1655087009635	1.90016429845933	6.2518999127576e-10	3.3509067121682e-08
AP005136.2	0.169072105315789	0.388708769919708	1.20105100407183	0.00035100912076011	0.00141228516991893
AC008655.2	0.0568741490526316	0.233531437170316	2.03777181351392	0.000103998572554771	0.000523744489132794
AP001189.1	0.426848467315789	0.136051226352798	-1.64957403803591	6.64071047883406e-06	5.52135526377297e-05
BX284668.2	0.172127973315789	0.0802209027980535	-1.10143146819556	0.00505095928394319	0.0120786229639914
LINC02004	0.157281713526316	0.612550860909976	1.96147869346264	0.0069126805329742	0.0157006512445873
LINC01050	0.0436388769473684	0.13755734380292	1.65634728388229	0.0213996852205523	0.0398827415023209
AC079467.1	0.0552700605789474	0.012236404810219	-2.17531845314289	5.86131972778163e-10	3.22802773631864e-08
AC013472.1	0.00973015994736842	0.0302559136253041	1.63668172401525	0.0135527022983402	0.0274483373471445
TNRC6C-AS1	1.419552507	3.0340761679781	1.09582109065294	4.56827480130559e-05	0.000266246151769296
AC022165.1	0.0857912304736842	0.18914566116545	1.140595593633	0.0176607286340271	0.0340126255983525
AL121658.1	0.194047992473684	0.45639127093674	1.2338576907356	1.62648083970674e-05	0.000115959198108783
SATB2-AS1	0.0124949052105263	0.0519845000827251	2.05674157052547	0.000594843352786812	0.00219609141868341
STK24-AS1	0.248150074052632	0.521349287260341	1.07103737056066	0.000221299372829924	0.000972518400511006
AL359878.2	0.0357973979473684	0.206810444099757	2.53038241545637	2.68131190013964e-06	2.68265255608971e-05
AC006148.1	0.0101604847894737	0.0037540973406326	-1.43643127572902	9.77938552040245e-06	7.57492274567431e-05
AC009955.2	0.0239050255263158	0.234515375155718	3.29429665960353	0.00010469589282036	0.000525932589623951
AC006206.2	0.339869967631579	0.692192790856448	1.02619103121665	0.00849306309054197	0.0186959507636683
IER3-AS1	1.73060715689474	0.688187085201946	-1.33040555078719	4.60549873959119e-05	0.000267895435404708
AC006262.1	0.0457180686315789	0.517226600121655	3.4999601094838	0.000522104116244295	0.00196377882820458
Z98200.1	0.119060887842105	0.301531137739659	1.34060743257079	0.00026599168356541	0.00113244544428593
AL590079.1	0.0487236774736842	0.0163454847761557	-1.57573086101932	1.57626856089791e-06	1.74581921975464e-05
AC007785.1	0.112854005105263	1.79509124619465	3.99152765474065	1.8537821248059e-05	0.000128732688828999
AC073335.2	1.67945904642105	3.83117023751095	1.18978851722899	5.1995531174796e-05	0.000296700735401426
AC022274.1	0.0193033590526316	0.116587633603406	2.59449094722495	0.00590469188387214	0.0137387075111955
AC008750.1	0.0667139922631579	0.172531229476886	1.37079624241542	0.00305517417800625	0.00801232441702556
NARF-AS1	0.0127133594210526	0.146534271379562	3.52682091263294	1.16467583421251e-07	2.11225046307483e-06
AC022031.2	0.124263705315789	0.420789704462287	1.75969442782808	0.026737635222146	0.0480269372347524
AC096637.2	0.00704160863157895	0.0481455627956204	2.77342589173556	1.79893263474164e-06	1.9387778467422e-05
AC004943.2	0.439308475105263	0.932349691352798	1.08563682813965	1.38201486051725e-05	0.000100682466112683
AL023284.4	3.58864113163158	8.68076626239903	1.27438473768448	0.00178939631849482	0.00525115032202158
PWAR6	1.98711882805263	0.74573188059854	-1.4139492228775	3.78764940329205e-07	5.58655021325852e-06
AC004895.1	0.028640108	0.0768910755036496	1.42477922607361	0.000374093000839971	0.00148917790718988
AL031666.3	0.0161964016842105	0.138212979189781	3.09314786777847	0.0190589947709957	0.0362060587374327
AL355073.1	0.0971041514210526	0.029556215026764	-1.71607144584947	0.000125304816958168	0.000608087967825289
CRTC3-AS1	0.146979123368421	0.335921786720195	1.1925141148071	0.000128986381230037	0.000622932619890517
AL662860.1	0.422616909157895	0.0837383030291971	-2.33539090449866	1.82348210140223e-08	4.89467310812513e-07
AC002347.1	0.0524225981578947	0.116840040364964	1.15627399858842	0.0130164358837324	0.0265684000714198
AC007406.3	0.0796699381052632	0.426145787681265	2.41923971250963	6.16682844722177e-07	8.26327481443578e-06
AL356489.2	0.430304032578947	0.0942162505961071	-2.19130853534751	5.97081769658897e-08	1.23595926319392e-06
LINC02148	0.0267625727894737	0.0127474310583942	-1.07001027899513	5.15172707088956e-05	0.000294812369938513
AL138759.1	0.00267361768421053	0.0700216080072993	4.7109351067081	2.45975802868301e-05	0.000161776657951188
AC006058.1	0.0790674149473684	0.482595503467153	2.60965931080666	0.0163796674214409	0.0320597142259243
AC002310.2	0.0125698318421053	0.0476831278394161	1.92351352477693	9.52886757290271e-06	7.4191688768009e-05
AL136162.1	0.145459889789474	0.655889997622871	2.17283248567614	3.41792758994781e-09	1.32073438673664e-07
AL513218.1	0.196873447526316	0.852997262661801	2.11527256485723	3.22703185849217e-09	1.27446527937687e-07
AC127496.3	0.303922235842105	0.0561805058029197	-2.43556071205071	4.80193279272328e-06	4.27685497844478e-05
ZDHHC20-IT1	0.146629654210526	0.353921206104623	1.2712513052141	0.00769704576184461	0.0171767158767112
FO704657.1	0.0566859810526316	0.131998040498783	1.21945261996627	0.0120150273941319	0.0249261907035703
AP005432.2	1.21585160931579	16.0933059894501	3.72642165565325	0.006546577005143	0.0149664065701754
LINC02182	0.193743835578947	0.0657510943698297	-1.55906359621946	0.00017192428729841	0.000795729758405825
AC008115.3	0.378138020263158	0.992259387384428	1.39180439224739	0.00017882858967375	0.000820724788846729
AP000438.1	0.0735194767368421	0.0204478229562044	-1.84617924837526	0.000402634157153556	0.00158593418903986
AP005432.1	0.0279410823157895	0.216714753778589	2.95533756371353	0.000931460224111857	0.0031413234412042
AC100861.1	0.610675276578947	1.28026283423601	1.06796267830942	1.34677435547784e-05	9.84736474535137e-05
LINC00561	0.0197576890526316	0.00196237862773723	-3.33173888093174	2.22926973344014e-17	6.69115310492058e-14
EIPR1-IT1	0.054992391631579	0.188192529153285	1.77490542104077	0.00817348407704128	0.0180719797106736
DUXAP8	0.0898280852368421	0.637244862329684	2.82660934981127	1.43566465525842e-07	2.46974542623832e-06
AC012360.2	0.310640784052632	0.670262591800487	1.10947916376001	0.00345618530222433	0.00882871505074581
AP000553.2	0.0916092379473684	1.13654234709732	3.63301454099502	3.49655269171142e-08	8.39592232333746e-07
AC007622.2	0.0749577433684211	0.189427982727494	1.33750003882737	0.000737506047587294	0.00261725348372665
LBX2-AS1	1.47871533005263	3.52617864753528	1.25376122452832	1.95198442415072e-06	2.07394026516403e-05
AC011247.1	0.354166965210526	0.142589913822384	-1.31255771598488	2.1469171657164e-05	0.00014466062652596
AL354892.3	0.210361797263158	0.432017491625304	1.03821699784201	7.33106494767408e-05	0.000389799671221324
BX255923.1	0.109016564315789	0.0339046970462287	-1.6849903006393	0.000148714498246227	0.000706276212794383
AC018653.3	0.565081405473684	1.28753792259854	1.18808430358482	7.04625460330367e-05	0.00037902030809706
AL353807.2	0.0599504871578947	0.303056516136253	2.33774348068279	1.93484946156968e-06	2.05937966627709e-05
AC126773.2	0.122302914368421	0.386539125282238	1.6601556679569	2.89585334610091e-05	0.000184345786178619
LINC02041	0.629977236473684	2.63831052775912	2.06624277454209	0.000484167055686947	0.00184536814938968
AC073641.1	0.0285714681578947	0.0658213088661801	1.20397954322527	0.00637951734769862	0.0146448346608929
AL355974.3	0.0482741633157895	0.0222037475109489	-1.12044806195452	0.000324341185980266	0.00132540513236184
MESTIT1	0.0151467963157895	0.0635587500048662	2.06907806888416	0.00110090652162806	0.00359561580486031
AC018904.2	0.00284507794736842	0.0330770800389294	3.53929179856503	0.00207857172982945	0.00590239644946366
ADAMTS9-AS1	3.70636499947368	0.157772930243309	-4.55408336114607	5.13593614754587e-12	8.56417352603274e-10
AL136301.1	0.0176958481052632	0.0557310369075426	1.65507008865716	0.0138449272220542	0.0279365035677282
LINC02408	0.0224819244736842	0.0964769988613139	2.10141949270779	0.00195251596802575	0.00562853996381109
AC116096.1	0.0049269127368421	0.0297211204257908	2.5927326789165	0.0196190657222533	0.0370822580386293
AC110491.1	0.563272317315789	0.0499123462773723	-3.49636394167473	5.76901459059012e-12	9.35983637494932e-10
FENDRR	14.6126981070526	1.38256421568856	-3.40180418807116	1.15054583064385e-11	1.64445871937025e-09
TMEM147-AS1	1.01325119094737	2.57322499296837	1.3445857352432	3.15986672859048e-06	3.02049044135807e-05
AC135178.1	0.161842955947368	0.0620629056326034	-1.38279142806214	6.85264375031304e-05	0.00037160271393974
LMO7DN	0.0698233764736842	0.0308432191946472	-1.17875677218863	0.000304120073305389	0.0012634137024583
AC007497.1	0.132427413105263	0.363227790939173	1.45567279115734	0.000186256605767326	0.000850912027717852
AC025809.1	0.167359237052632	0.0441444781922141	-1.92264328493773	3.28014441327326e-07	4.94741379720587e-06
AC108727.1	0.100168798368421	0.343427608766423	1.77757283219234	0.00187921868777391	0.00545500473051585
LINC01410	0.790843289368421	2.35107585088078	1.57185733533249	2.93594538264049e-06	2.86111690454397e-05
LSAMP-AS1	0.0704272792631579	0.470582192717762	2.74024047370627	0.022067206614662	0.0409614846344514
AL049646.2	0.0453999456842105	0.124114552126521	1.45090980122502	0.0110513436899903	0.0232287171467128
AL117379.1	0.617169652210526	1.74892237350608	1.50272722837841	7.75274390244883e-07	9.86011051830515e-06
AC000067.1	0.0358090243684211	0.135481137051095	1.91969688259932	0.00155330730048738	0.00470696805897312
AC104170.2	0.0632237106315789	0.172095841800487	1.44467462389373	0.00213905606015887	0.00604555250900833
AC026904.3	0.0503767171052632	0.017927124836983	-1.4906129827006	0.00764333324965543	0.0170822522329418
HNF1A-AS1	0.00285393647368421	0.0508784549416058	4.15602973298989	0.00109112966921898	0.00356756612435814
DIO3OS	1.45301074157895	0.495082188248175	-1.55330541734636	1.48887337001725e-08	4.25605087629217e-07
AC092667.1	0.140683134736842	0.0152121659440389	-3.20915189980607	7.23939766159339e-12	1.08645260406363e-09
AC134312.1	0.241547274578947	0.0282364344695864	-3.0966757444743	1.51521680558243e-10	1.09588511854353e-08
AP001208.2	0.0189849309473684	0.0972473103965937	2.35680359797395	0.00214214930917096	0.00605144578962507
RBAKDN	0.0161942429473684	0.106153584026764	2.71260014993602	0.000619903109656185	0.00226768943770023
MAFG-DT	0.813611601578947	3.26112620265937	2.00295811681142	5.7384435453902e-08	1.21295479245929e-06
AB015752.1	0.0236719120526316	0.164696783374696	2.79856423187828	0.0107294865354612	0.0227181691102609
AL358075.2	0.355303913789474	1.01035966390511	1.50774346374929	0.00526419497340826	0.0125201911352495
LINC00629	0.275475886	0.0980248711849148	-1.49070629086835	0.000127660094899011	0.000617520990877327
AL138831.1	0.105804677210526	0.241032801666667	1.18782608850623	0.00926457577125114	0.0201212910111507
AC096719.1	0.0141286062631579	0.0401661783527981	1.50736204544695	0.010385845223683	0.0221399960503441
LINC01138	0.546576129105263	1.23505774137713	1.17608413341369	6.57239826566914e-07	8.69033189180878e-06
AL133166.1	0.0257405367368421	0.00425989599026764	-2.59515202556478	3.53705876159923e-07	5.30824093647004e-06
AC020934.2	0.0131742467368421	0.0399595975888078	1.60082157928478	0.0199416993296364	0.0375619771182326
AP003396.3	0.0238205034210526	0.00607701945498783	-1.97076808770126	2.93525370333447e-07	4.47216446221239e-06
MAGI2-AS3	2.06134747794737	0.557624775440389	-1.88622115097466	2.65383626135289e-09	1.0986882122001e-07
AL390037.1	0.170866628947368	0.522361380583942	1.61217757953087	0.00227580517677792	0.00635040038492741
ITIH4-AS1	0.0136953806842105	0.0546972878953771	1.99777993181821	0.0110244839415725	0.0231966270947283
LINC00601	0.00333890526315789	0.0796908678077859	4.57696734312997	0.00104267966556698	0.00344290760858008
AC021016.3	0.127694931473684	0.395482557963504	1.63091280661127	9.78770800325296e-05	0.000497086388693126
AC068790.6	0.0302132653684211	0.17695101573236	2.55009602292696	0.00971815727082279	0.0209172097872891
AC097724.1	0.0226977321578947	0.0818823726107056	1.85100474831426	0.00604841012779861	0.0140025476271404
LINC00543	0.0746982258947368	0.32714647846472	2.13079085694388	0.0107314688725873	0.0227181691102609
AC068189.1	0.0283622151578947	0.0928048777274939	1.71023041892609	0.00286454208415359	0.00760205399256145
DBET	0.00390335852631579	0.058393420540146	3.90301793650046	0.0127790972367377	0.0261729514541578
AL365226.2	0.0857253811578947	4.26205080982238	5.63568156823169	0.016696002190512	0.0325198251621167
AL390067.1	0.0484271758947368	0.189991051871046	1.9720426951093	1.10548499702023e-05	8.42160715369599e-05
AC009120.5	0.0296339191052632	0.0947195778880779	1.67641321541678	0.000314948990921191	0.0012985156541895
LINC02392	0.00844877921052632	0.101029889107056	3.57989546174834	0.0236589412400421	0.0433795431472122
LINC00968	0.250932455421053	0.0572715609562044	-2.13140824967741	1.3385457631348e-07	2.32906962785455e-06
AC120049.1	0.868052772473684	0.337242123552311	-1.36399800391139	1.05512658989653e-06	1.27578160197088e-05
AC078852.2	0.00851740757894737	0.114034398878346	3.74291088591171	7.77894639423317e-06	6.28492802215097e-05
LINC00628	0.0601102625789474	0.190628666481752	1.66508185880267	0.00031072759277269	0.00128641223407894
LINC02544	0.0978022693684211	0.982347926664234	3.32829424038196	0.00257535741726395	0.00697962554213792
AC008592.4	0.0318889142105263	0.089773912377129	1.49324129362423	0.0182452948609549	0.0349478318603421
AC021087.3	0.0462655748947368	0.102164108391728	1.14287742437768	0.0239672498237519	0.043851082198105
AC027807.2	0.527894184947368	0.0572717979805353	-3.20435197299979	2.86499785560293e-12	5.73286070906146e-10
AL161729.4	0.152217585947368	0.503213024851581	1.72503421912289	3.84648260157867e-05	0.000232766482432225
SMAD9-IT1	0.171082691052632	0.0664601780291971	-1.36413174269448	6.20049484907141e-05	0.000343055950036642
AC124276.2	0.241127757105263	0.0948911389610706	-1.34545245624684	0.000907721661854342	0.00307161958067171
AC020917.2	0.0230098682105263	0.0926613955839416	2.00971569060945	0.00136008477900437	0.00423772490993363
AL583810.1	0.0695086522631579	0.192508554148418	1.46965807642042	0.000197528778729061	0.000888879504280775
AL442647.1	0.0171308493157895	0.135494799749392	2.98356889797334	0.00645412622715937	0.0147934783282313
AC024560.3	0.256836933894737	0.690850896437956	1.42752169205629	6.17139956535709e-06	5.23296880578732e-05
AL592071.1	0.106233235263158	0.256645023545012	1.27253909979765	0.0139763288513819	0.0281543295620287
AL138720.1	0.0301949161052632	0.133372614537713	2.1430848980146	0.022569334085818	0.0416744732442834
AC092171.4	0.200543199473684	0.95434673979562	2.25060048689487	8.40942009550819e-09	2.65693414912293e-07
AL354993.2	0.269161940263158	0.577264874418492	1.10075901647503	0.00468496778466178	0.0113038028984424
LINC02259	0.0187701108947368	0.0526033062068127	1.48671630448486	0.0128087195331393	0.0262067973270059
CLEC12A-AS1	0.00408342852631579	0.026356979216545	2.69033215095121	0.00332790332259731	0.00858135895427477
AC006213.3	0.212126111894737	0.613709723890511	1.53263422044326	7.15376738472902e-05	0.000383087115169744
FGF13-AS1	0.161024243473684	0.0284741521289538	-2.4995531250971	2.4589997815259e-08	6.27995852794264e-07
TMEM220-AS1	0.567774109526316	0.1970498226691	-1.5267566125808	2.44645989212928e-09	1.02746576763664e-07
AC245884.9	0.0304803165263158	0.139696225262774	2.1963432483018	0.00259163686074458	0.0070079261599323
PRMT5-AS1	0.0531831005789474	0.113709399783455	1.0963117254991	0.000101525281014463	0.000512578857804728
LINC01082	18.0257221699474	1.19735883281509	-3.91212958068322	8.78729892186119e-13	2.63750777139664e-10
AC005062.1	0.665575044684211	0.140681918343066	-2.24216442870904	1.01022763287278e-08	3.06282650511884e-07
AC008496.2	0.0344578254736842	0.115024397997567	1.73903634029129	0.0245036802107438	0.0446285170828565
AL513327.2	0.0556222560526316	0.259519329953771	2.22210783275967	4.75435604932417e-05	0.000274069242281283
AC023043.4	0.833783075789474	2.85464298838443	1.77556633480158	1.13273351713908e-07	2.07310954371521e-06
AP000943.2	0.0229754916842105	0.177842931423358	2.95243599274998	0.0222152865888341	0.041175228892779
AC091564.5	0.118977153894737	0.0390974852481752	-1.60553685103914	1.47578871315349e-05	0.000106608419314806
AC008736.1	1.89901571205263	8.62686883232117	2.18358517852301	1.35842484110304e-05	9.92046754396782e-05
AC011586.2	0.051912588	0.0152444719975669	-1.76779822973699	1.26191770186126e-07	2.2345993994906e-06
FIRRE	0.0664666815263158	1.00654181888808	3.92063197662737	1.98599952013431e-09	8.57694612904048e-08
LINC00323	0.116069420842105	0.0513266446520681	-1.1772080796885	2.84746953922983e-05	0.000182037908881754
OXCT1-AS1	0.269429214631579	0.105802203666667	-1.34853661649641	0.000135275738622233	0.000647059967290251
AC008764.8	0.167766041578947	0.338859735717762	1.01423750014233	0.000301431011560384	0.00125397807511919
AC097717.1	0.00532220089473684	0.0160334562311436	1.5909905784321	0.00211606866105243	0.00598622062785002
A2M-AS1	1.00935749684211	0.434754636216545	-1.21516392480308	0.000118985362475181	0.00058403036053844
AC099342.1	0.0304700568947368	0.221166660111922	2.85966982312769	0.00495641936612379	0.0118775989839685
NEXN-AS1	0.184153308736842	0.0753045577420925	-1.29009822829786	0.00061832997763055	0.00226404122111708
AL121652.1	0.062994251	0.288786229262774	2.19670987305218	0.00110663573217391	0.00361236231660684
AC093520.1	0.0100032436842105	0.10363950659854	3.37303425839602	1.43051127686175e-06	1.62639378693202e-05
AC022639.1	0.0215665830526316	0.146125399017032	2.7603374409895	0.00165250643604087	0.00494516258003656
AC011815.2	0.0353849206842105	0.115274075515815	1.70386150496209	0.000736357062150357	0.00261559257046662
AC007663.3	0.167514957473684	0.36675526320438	1.130527749663	0.00343507180791545	0.00878371456824386
AC005089.1	0.00477425436842105	0.0300716914744526	2.65505867979054	0.0073268535986851	0.0165095635179131
AC109597.2	0.120352920157895	0.0407498763479319	-1.56240356003994	1.50373326385889e-06	1.69360427447372e-05
AC078960.1	0.0554595730526316	0.168699115036496	1.60494399038413	0.0162445948014328	0.0318472575418031
AC005486.1	0.199285812473684	0.0498798153552311	-1.99831097596796	8.58937248537407e-06	6.82037077112441e-05
EPHA5-AS1	0.0450591852105263	0.0189720676107056	-1.24794431119216	0.000108514419548181	0.000542391390963972
AC005165.1	0.116981853947368	0.0514156407688564	-1.18600555563342	0.000402890161300315	0.00158593418903986
AC112721.1	0.00795788231578947	0.570188811034063	6.16291135487899	2.22173553670185e-06	2.29159423141258e-05
AC093535.1	0.112769692210526	0.293940309671533	1.38214383378015	0.00607682928924622	0.0140417962171016
LINC00336	0.00728602047368421	0.0368681265450122	2.3391711535358	0.000746021902734103	0.00264210588915211
AC253576.2	0.315645305052632	0.7847272236691	1.31388695844843	0.00283294794139773	0.0075280852168515
THORLNC	0.114309246052632	0.521818109639903	2.19060491105198	8.56418977781547e-06	6.81002066882758e-05
AL513365.2	0.163898877631579	0.350586586822384	1.09696482573915	0.0159345889127154	0.0313624056534526
SLIT2-IT1	0.0554496319473684	0.0134019215693431	-2.04873801505652	5.73420908946303e-07	7.89505898257949e-06
AC127024.2	0.0506226224736842	0.151905306729927	1.58531811807066	0.00209768131296131	0.00594260543733211
AL136369.2	0.0466297242631579	0.00423952104379562	-3.4592767066854	5.47422313817681e-20	3.28617614984754e-16
AL606748.1	0.0582054230526316	0.0225620314136253	-1.36725660735297	4.44739806484669e-05	0.000260974883511971
AC040934.1	0.059156557	0.196322081072993	1.73061245420883	0.000120553087465145	0.000589316110792561
AC013731.1	0.121416568052632	0.380005067909976	1.64605335926395	8.19517400007486e-06	6.58472677811396e-05
AC005840.2	0.577101545052632	1.37437656575426	1.25188024406601	2.44098609737201e-05	0.00016120175514328
AC092542.1	0.144850198	0.0520869212408759	-1.4755685869182	3.82013295193592e-06	3.5118312573463e-05
AC103564.1	0.0548247419473684	0.0145456786399027	-1.9142365082818	0.00341161562239989	0.00875210623131049
AC006441.4	0.0470209048947368	0.0193865370778589	-1.27824717832068	0.000404444894409293	0.0015895039747413
AC109347.2	0.390275229	1.0792721033674	1.46749483724251	3.04124002910946e-07	4.62191491006179e-06
AL354726.1	0.0247683427894737	0.135750587420925	2.45438919239417	0.0100754365360976	0.0215625117740442
AP000695.2	0.137910335789474	0.982549010447689	2.83279878739766	1.34856057122292e-08	3.9489800531957e-07
AC124067.2	0.472336850263158	2.12748125881995	2.17125842352653	0.0119296720813109	0.0247884463496398
LINC02351	0.207089557263158	0.0519633696107056	-1.99468791401301	2.67099292231554e-10	1.70574154390002e-08
AC021087.2	0.0886437470526316	0.17954204156691	1.01823093326357	0.0017217221196936	0.00509388757245968
AC004888.1	0.00908071947368421	0.0788521421046229	3.11827143473477	0.000569296939142968	0.00211347527871072
AC006262.2	0.0260864235263158	0.478803784437956	4.19806348735432	0.0107827349054191	0.0227918160694475
LNCOC1	0.0323545449473684	0.0895930973017032	1.4694191976728	2.90904982452533e-06	2.84414105808234e-05
FLJ33534	0.0183488184210526	0.113780654090024	2.6324962114881	0.00307202353078658	0.00804947937813699
PRKAG2-AS1	1.60764419515789	0.742124999722628	-1.11521403108818	8.20371318006402e-08	1.60952879557442e-06
AC005993.1	0.354415672315789	1.44039752075182	2.02295271482648	0.00104381963717025	0.00344477695543321
AC025178.1	0.164228392368421	0.467699949080292	1.5098797049358	9.77204605265415e-07	1.19962807644671e-05
AC010319.4	0.185089052052632	0.550824381678832	1.57337285744259	4.64105047310698e-08	1.04345415693113e-06
AC011503.2	0.290537255473684	1.44994697256204	2.31920506218388	3.78915554785949e-08	8.92014944386572e-07
AC025244.1	0.173859540526316	0.34796691473236	1.00102790177753	0.00242328546907055	0.00666070635111287
AL121989.1	0.0281263443684211	0.113913397620438	2.01794347547463	0.00940014322324565	0.0203568036685222
AC015849.4	0.0403324260526316	0.170176750987835	2.07702186041032	0.00381790382626319	0.00955146844283469
AC104667.2	0.108822178105263	0.532667491255474	2.29126262604867	3.55757364987648e-05	0.000217697396740148
AL109741.1	0.817262082894737	0.327924919077859	-1.31743326525133	4.43342572538176e-05	0.000260409536491846
AC061975.7	0.0175018172631579	0.126143215861314	2.84948598441907	0.000509931207857508	0.001926442442271
AC005592.1	0.0895132887368421	0.037310994	-1.2625010788179	8.83075913751755e-06	6.9660373203654e-05
LINC01426	0.119774538842105	0.48501443356691	2.01770642237402	0.0055404362506961	0.0130736001623147
AC009237.15	0.446086989842105	1.00810031408029	1.17624222819101	0.0274178070326075	0.0488479736603457
AC016738.2	0.0175230452631579	0.0532202562676399	1.60272194008919	0.0222614059950361	0.0412454383296919
AC010136.1	0.326809256368421	0.123114988486618	-1.40844243448324	1.23454359305289e-07	2.20564440151682e-06
AC007938.2	0.0145142702631579	0.0586615045912409	2.01494203569597	0.00553045642507737	0.0130603186151611
RNF144A-AS1	0.0589283427894737	0.377129695948905	2.67802715592916	1.58762738688052e-06	1.75516154759554e-05
AC091182.1	0.283231478736842	0.135752878545012	-1.06099882775175	9.96143261079433e-07	1.21789164893276e-05
AC092755.2	0.114765665105263	0.306365636060827	1.41656339456389	0.000505383546878766	0.00191287353840683
AF186192.1	0.326695889157895	0.0795703330681265	-2.03764575833537	9.24446579272297e-10	4.54873181587836e-08
HSPC324	0.608337847894737	0.233924710776156	-1.3788284949527	1.31972989063847e-05	9.69686479008903e-05
AP005230.1	0.295225346736842	1.18895952776156	2.0098111112961	3.01852508821132e-05	0.000190355400116116
AL161668.3	0.0641366702105263	0.386996397284672	2.59309877546194	3.02357209893384e-08	7.34838190684204e-07
AP005328.1	0.0147563084736842	0.117235179386861	2.99000179350456	0.0187017626296858	0.0356628592966975
AC012354.1	0.0192175625263158	0.0492947492189781	1.35900861928302	0.0255133875948963	0.0461176951918586
LINC01719	0.129165357736842	0.298212255287105	1.20712035779878	0.0015127730992752	0.00461441916410011
AC116614.1	0.263441386105263	0.107276057291971	-1.29615388777359	3.5182227259302e-06	3.28458647336843e-05
AC005180.1	23.4590335762632	0.852371232778589	-4.78251786726357	8.28792110993603e-10	4.21630427313102e-08
AL590822.2	0.0106984746842105	0.0329512858418491	1.62292964227522	0.000987006232982358	0.00328254759922055
AC098828.2	0.0135936156842105	0.0801438411411192	2.55966241610264	2.12451526412368e-05	0.000143792195969872
AC008610.1	0.956963076578947	2.03005198241606	1.08498150415971	2.08056824159536e-05	0.000141593491515795
AC145423.3	0.308633942368421	0.745633160450122	1.2725692895549	2.83663272168235e-05	0.000181732190269575
AC008569.2	0.0380322297368421	0.0935557531459854	1.29860385058383	0.00603259617511901	0.0139767174215513
LINC01311	0.367523646473684	0.997755742111922	1.44084960056726	5.90308105078901e-07	8.01723881173901e-06
AL160408.4	0.0395563611578947	0.173930800997567	2.13653181686524	0.0193101995456227	0.0366021875189053
AL360093.1	0.0180676624210526	0.0605116871727494	1.74380394651274	0.0241340951800304	0.0440623398314241
AC073842.2	0.222126923947368	0.631861863109489	1.50822492041737	1.46763382084054e-05	0.000106149897745276
LINC01297	0.120079349657895	0.64864349486983	2.43343769858385	0.000951060931325533	0.00319129053703028
AL391261.4	0.0904038591052632	0.0372035605839416	-1.28094365711246	1.34167558022333e-05	9.82204696107396e-05
AC020558.1	0.0516764655789474	0.144937463600973	1.4878512474237	0.00126318485279245	0.00399731084412919
AC012645.2	0.0326867559473684	0.154927754058394	2.24481750786585	0.00220509201333227	0.00618848403741637
AC084880.3	0.317936720157895	0.0990275905717762	-1.6828372076342	2.81268722394498e-05	0.000180776888708155
FP325330.3	0.00170115678947368	0.0314520471751825	4.20856590318158	0.000769075907345318	0.00271255151104227
LINC02012	0.272383253789474	0.709947187527981	1.38207369882056	0.0202048799669034	0.0379861867965303
AC245100.6	0.00498222431578947	0.0960863774257908	4.26947002555537	0.00156615558991559	0.00473157121603588
AC069200.1	0.296740732421053	0.660978821878345	1.15540107431235	0.00389848728560428	0.00970985486400319
AC012435.2	0.120794326947368	0.337114489542579	1.48068593652243	0.00058654861948499	0.0021681350755963
SH3TC2-DT	0.0277817448947368	0.0929323446472019	1.74204359308939	0.00231627361690096	0.00642541151675437
AL031595.2	0.0114758008947368	0.00428687190754258	-1.42059762772281	6.35024875648144e-05	0.000350254269160536
AL355488.1	0.619689338684211	2.34331395020681	1.91893320203434	2.71577432963057e-09	1.10903355787567e-07
AC005519.1	0.193569704157895	0.480461461389294	1.3115675424442	0.000130979531864981	0.000630024142456315
AL139383.1	0.248187070842105	0.104457289948905	-1.24851478121142	5.00403281912326e-08	1.10845789716594e-06
LINC02489	1.39345265221053	0.16761867693674	-3.05540916666758	8.77538087639219e-11	7.11737753815324e-09
AL589765.6	0.0330478753684211	0.273373293364964	3.04824287906252	1.37824573512914e-07	2.39121651675729e-06
AC104564.5	0.0562441522105263	0.171950155729927	1.61221541241278	4.8724424388972e-05	0.000279999543386671
AL365214.2	0.161261007210526	0.0375945289124088	-2.10080300951472	2.79141214489576e-07	4.30767277784299e-06
AL008582.1	0.246221167473684	0.506728441428224	1.04125801136893	0.011332992792951	0.0237458833284764
AC128709.1	0.0137231140526316	0.0784186809099757	2.5145894789158	0.00224113617993257	0.00626620423294607
AC008915.1	0.0203468750526316	0.0469253636569343	1.20556068840371	0.0225465604390418	0.0416510455053596
AC092828.1	0.0266258909473684	0.165211554004866	2.63341287831791	0.00152256457092569	0.004632745423736
AC004221.1	0.0299545768947368	0.101218376333333	1.75662287620715	0.00167560046620968	0.00500180487252944
AC027243.2	0.0156633625263158	0.117010832518248	2.90117623545729	6.44550163430344e-07	8.54135680148423e-06
AL031058.1	1.19338049447368	3.0897548930219	1.37243829351807	0.00860226025369632	0.0188947560566919
AC107419.1	0.0138660526315789	0.120337769206813	3.11746047096679	0.0040841253470979	0.0100810051227914
AC055855.1	0.210604171947368	0.507248099406326	1.26815753879381	0.00112509528308889	0.00365111414211727
AL596223.1	0.0271472798947368	0.215823959690998	2.99097547935341	0.0172787482186259	0.0333733351211104
AC092803.1	0.00502245684210526	0.175847950800487	5.12979145079956	6.67857679182894e-05	0.000364137116088548
AC005342.1	0.111116008263158	0.0222010905742092	-2.32336422562682	0.000180243934484358	0.000825957510465344
AC010618.2	0.228156218736842	0.647180679931873	1.50414656300173	2.4863132680355e-06	2.51268325724194e-05
AL390066.1	0.170968209947368	0.345117088939173	1.01335781909253	0.00122649277947488	0.0039162958272275
AC099786.2	0.0308264060526316	0.00645692818491484	-2.25524681388908	0.000561044979392043	0.00208412933866982
AC112493.1	0.0168496421052632	0.197206314223844	3.54891589190387	0.00663909860460705	0.0151365396594972
LINC00313	0.0126085923157895	0.0397057925498783	1.65494227763692	0.00340830221522231	0.00874734424881553
AC145423.2	0.485920315789474	1.35322668362287	1.47761187402282	2.42061981502196e-05	0.000160032827638511
AL357874.2	0.0295630842105263	0.0854439233576642	1.53118110473075	0.0160496507725621	0.0315505784453966
AL355385.1	0.183449050052632	0.617832105627737	1.75183540856822	1.66797821204085e-05	0.000118136195637071
AL137244.1	0.152575874105263	0.310460934785888	1.02488489032871	0.00568565437232237	0.0133494831199146
AC034231.1	0.483842564789474	1.2426201326983	1.36077573650385	3.37522028368061e-05	0.000208023073541424
AL133243.1	0.0503935218947368	0.133437561287105	1.4048546355611	0.00244168065386808	0.0066881197944256
AP000696.1	0.0453246416315789	0.187104673924574	2.04547807976726	0.00775913162811005	0.0172831418046548
AC096888.1	0.00360522631578947	0.0587249351581509	4.02581148358391	0.000516620842305645	0.00194681413456421
AL353693.1	0.0735260340526316	0.368728466014599	2.32623172339379	0.00228109149356463	0.00635424233682992
AC134312.3	0.304326576	0.0406847923187348	-2.90305879454103	2.36978203563816e-09	1.00892209644935e-07
AC026992.2	0.00302009215789474	0.0121675656690998	2.01037608188125	0.0156726122388306	0.0309279064002959
AC096536.2	0.132146625315789	0.400873992725061	1.60100924087873	9.6594570740107e-05	0.000491404413688866
LINC02568	0.388702468052632	0.176770984160584	-1.13678478315448	0.0123500985763179	0.0254912666234736
AC073611.1	0.712357057368421	1.73026290244769	1.2803188078808	1.46563772650874e-07	2.51377807778056e-06
AC105053.1	0.120224951263158	0.0390081693941606	-1.62388814022936	7.74193718265841e-05	0.000408358837940919
AL731569.1	0.120210879842105	0.3865607443309	1.68512766276787	2.68495483675237e-08	6.68787713071555e-07
AP003071.3	0.509754945157895	0.0946052141313869	-2.42981226149343	5.71867220507243e-09	1.90717718039166e-07
AL589765.5	0.042887125	0.145269777343066	1.76011807744371	0.000793132960749887	0.0027843141306325
MED4-AS1	0.0874272212631579	0.198608265744526	1.18377121562536	0.000716117105599479	0.00255731765908011
AC010525.1	0.0724575818947368	0.195315010002433	1.4305942598474	0.000404591383209179	0.0015895039747413
CSE1L-AS1	0.0189067202631579	0.0694761774306569	1.87761925776446	0.000888227976099327	0.00302269418397067
AL139089.1	0.333073702631579	1.1605031320438	1.8008370586781	1.71789996761524e-08	4.73052913100655e-07
AC239798.2	0.00614746131578947	0.0206568638199513	1.74855858053069	0.00896186657209149	0.0195672087135699
AC002398.2	1.53040953205263	0.143605160182482	-3.4137382688041	8.66069480515229e-13	2.63750777139664e-10
AL162574.2	0.0941211201578947	0.548963804746959	2.54412063440902	0.0170352841165575	0.0330092997261765
AL365205.3	0.102641054157895	0.0437492700948905	-1.23027703998739	0.000161146301300721	0.000756835500813639
AL109955.1	0.509690324631579	0.143810322579075	-1.82545373217706	0.000245204185434529	0.00106012465566038
AL080317.1	1.30008006826316	3.63671461460341	1.4840352395293	5.738450125911e-08	1.21295479245929e-06
AC092802.2	0.078308317368421	0.163752746810219	1.06428165294381	0.0146942129599561	0.0293444312703315
FOXCUT	0.113751785736842	0.658589630995134	2.53349060425613	6.12947136512079e-06	5.22659326773013e-05
AC126773.4	0.0143029752631579	0.0485906497469586	1.76436344065613	0.00145384781819962	0.0044871200270706
SNHG10	1.41164614184211	3.47202201435036	1.29839760249265	7.95129965548997e-08	1.58051827257968e-06
FLNC-AS1	0.374043533052632	0.0208003997980535	-4.16852302459087	1.33817268978989e-07	2.32906962785455e-06
LINC02347	0.00891084484210526	0.00279547498296837	-1.67246878676414	0.000220419981602392	0.00096936347953052
AC009320.1	0.112563288473684	0.0334617568686131	-1.75015128241777	3.49622691623526e-05	0.000214380492116039
ST7-OT4	0.0189580423157895	0.072477642836983	1.93472604252461	0.0113400401231028	0.023752358987783
AC099487.1	0.0572980701052632	0.326425608374696	2.51019578990429	0.00228277223566999	0.00635597482872307
AC010538.1	0.07275599	0.177720559552311	1.288472653693	0.000200417790724385	0.000899856393207542
AC090625.2	0.0416641667368421	0.0115744475328467	-1.8478637942294	4.97939704439016e-06	4.42179296708197e-05
MORF4L2-AS1	0.0916717182631579	0.215354699812652	1.23216618847501	0.000614245529839485	0.00225110861759855
AL135999.1	0.439470608157895	0.895175386807786	1.02640368840981	0.000382670142679699	0.00151528289347377
CDC42-IT1	0.0440220252631579	0.196012921257908	2.15465133653266	0.0027633064582724	0.00738234475701345
AL109917.1	0.195581881578947	0.568663839072993	1.53980333995056	3.9129462561113e-05	0.000236074536436544
AL391152.1	0.0444925383157895	0.156236514099757	1.81209635347521	0.000491852886887354	0.00186991316021836
AL161431.1	0.0659408814210526	5.43258691790024	6.36432237015216	2.3814886484563e-05	0.000157967694548985
AC124312.3	0.578176441473684	0.258464118890511	-1.16154581232768	6.47831535411102e-05	0.000355153671878799
AL139020.1	0.0945867184736842	0.0348079645036496	-1.44222016897971	0.00894737059263274	0.0195455115238626
AC115284.1	0.0187725903157895	0.0477535708175182	1.34698088340497	0.0144451676167482	0.0289530354602135
LINC02166	0.203527700947368	0.446263813695864	1.13267166264887	4.68081123417185e-05	0.000271224998443375
AL136531.1	0.445725840842105	0.954915329527981	1.09921621462289	0.000631546601844371	0.00230466519809833
AL359694.2	0.0284958168421053	0.123630545579075	2.11721318233005	0.0171852167079699	0.0332354561526879
AC016229.2	0.0274326724736842	0.116457841452555	2.08584070317584	0.000905049781119216	0.003064305604094
UBE2Q1-AS1	0.0839899475789474	0.44441178370073	2.40360849775569	1.2237332359277e-07	2.19285690008179e-06
AC092171.1	0.0759216037368421	0.198008308437956	1.38297859443457	0.00261070156432811	0.0070467812458011
AC112487.1	0.134889531736842	0.0512511929172749	-1.3961209004226	2.08510155755394e-05	0.000141593491515795
AL589182.1	0.218934155421053	0.922926198187348	2.07571824368592	0.00177274523646622	0.0052114542872217
AC006557.1	0.0579126678947368	0.161811491562044	1.4823632041242	0.000737696634093867	0.00261725348372665
AC097534.2	1.16813754089474	0.58061458890511	-1.00855742490382	0.000984368568476581	0.00327559008678765
AC131238.1	0.0358333672631579	0.122647337094891	1.77514038545371	0.00389472967874171	0.00970985486400319
AC100797.1	0.0920910958421053	0.246797740192214	1.42219560845759	0.0185186213562737	0.0353810579254332
AC020922.4	0.0169571369473684	0.104626952574209	2.62529003683547	0.00241163256580482	0.0066438872384242
AL109615.3	0.0908147337368421	1.0403989800365	3.5180667011863	2.46255369364188e-07	3.87926516833491e-06
AC108681.1	0.0212155498421053	0.116250667688564	2.45404502793407	0.000760349641733531	0.00268492876430964
MAGEA4-AS1	0.0395760210526316	0.825677041987835	4.38287911436195	0.000553327130190462	0.00206311972828158
AC084346.2	0.0281935130526316	0.0860415479756691	1.60967022443591	0.000608102055003004	0.00223541741346175
AC010401.1	0.0103850968421053	0.0210588578248175	1.01991252110348	0.0201285924453973	0.0378664808679787
LINC02585	0.508429492736842	1.24609882619708	1.29329886578985	2.15194095023494e-05	0.00014466062652596
AC012349.1	0.00678281	0.00325688470072993	-1.05839043384461	0.000104398376211879	0.000524877263316507
AL139351.1	0.0290373226842105	0.165607550474453	2.5117881061295	0.0241208459989607	0.0440515480778099
AL590652.1	0.450140162421053	0.976285639014599	1.11692901871321	0.00152261785813102	0.004632745423736
AC109460.2	0.396935106631579	0.969795572160584	1.28877750069609	0.000441419992195691	0.00170192068572663
AC009133.1	0.769598107421053	1.54168006266667	1.0023262444788	3.65783391009881e-06	3.38857669171654e-05
AP000350.7	0.00921971531578947	0.0285160190316302	1.62897847967217	0.000312469263587452	0.00129150361328341
AL354707.1	0.157907234105263	0.772599047201946	2.29064263238854	0.000209234461068999	0.000933160824515008
LINC01345	0.145263702210526	0.0452478728686131	-1.68275237747396	2.81090364662287e-12	5.73286070906146e-10
AP001825.1	0.0590942854736842	0.00898599643552311	-2.71726823117855	9.68466967891036e-11	7.45347077980755e-09
AL590729.1	0.0639582650526316	0.175828429515815	1.45896564763476	0.00219814938877871	0.0061747734117167
AC066613.1	0.242785771947368	0.497989107136253	1.03643030821201	0.00721075251149204	0.0163097766866943
AC118553.1	0.469743573315789	0.962289501576642	1.03459756537869	6.56891413210535e-06	5.48444944854359e-05
LINC01146	0.025251678	0.103315925408759	2.03261148770203	0.0089187492170906	0.0194971782775655
CPB2-AS1	0.0277661649473684	0.0137838195985401	-1.01035220147196	0.00018215101384363	0.00083278944105355
LINC02274	0.0265265558421053	0.0127294285863747	-1.05926971163373	0.0106346077730214	0.0225740984658584
AL049875.1	0.0411876036315789	0.100106591975669	1.28125488296112	0.00807558791036565	0.0178621054627579
AL390728.6	3.73549884063158	8.19835013755231	1.13403269214054	3.45972149775597e-05	0.000212358979049377
AL121957.1	0.168606729315789	0.0659622101240876	-1.35395047376837	1.78901011760572e-07	2.97491073019034e-06
AC136475.5	0.159431099578947	0.0662726307347932	-1.26644798308569	4.16759662303145e-05	0.000249184088924878
AL451074.2	0.0839488491578947	0.186477639715328	1.15142019649426	0.000348478253322016	0.00140681749870874
AC006017.1	0.0988808180526316	0.315346408021898	1.67317491618117	0.000271387299485882	0.00114889841947373
FLJ46906	1.28220027168421	2.80852410401217	1.13119056530202	2.37379797480624e-06	2.42345395285066e-05
LINC02450	0.032624045	0.240462075350365	2.88180180068396	0.000252493258223805	0.0010849799778937
AC114489.1	0.102851874263158	0.533726222321168	2.37553180938367	3.22730966135092e-05	0.000200970330882672
AC016065.1	0.935533235789474	2.01827295055718	1.10926048450412	1.18332839113065e-06	1.39558356227059e-05
AC009948.3	0.161733414631579	0.451547085318735	1.48125865842847	0.00123459931898986	0.00393638725525936
AL138995.1	0.511197368736842	0.184704724501217	-1.46865964137207	1.00013405117686e-08	3.04761660366228e-07
AC017048.2	0.363965447526316	0.0992665314501217	-1.87442220897014	0.000126646912981846	0.000613608893163859
LINC01429	0.00281408621052632	0.0384860527907543	3.77359728110918	0.000120187663600211	0.000588488209292061
AC022217.3	0.144752791947368	0.0595095814841849	-1.28239729789998	0.00315917894571615	0.00822400312711797
AL157400.2	0.00631793157894737	0.0862773323941606	3.77145735216531	1.90075659035114e-06	2.03391119641317e-05
MIR181A2HG	0.323162061	1.39892246097567	2.11398625772734	7.43694470098718e-06	6.07401075374504e-05
AC064807.1	0.724464299578947	1.47608638235036	1.02679064913376	5.14576699452171e-07	7.21729889441912e-06
PGM5P3-AS1	0.120662125842105	0.0129841448759124	-3.21614999764118	8.89227578479915e-11	7.11737753815324e-09
SNHG1	6.33191843821053	16.1062286837129	1.34690414543344	3.15687564909576e-08	7.641421178033e-07
AC008403.3	0.0901905127894737	0.340408345639903	1.916218819014	3.8324441671046e-05	0.000232150982191008
AC016737.1	0.152249847	0.512781534430657	1.75190353225293	7.08395135691925e-06	5.81736798845229e-05
AC067930.5	0.101308857631579	0.543151667306569	2.42259478886391	1.38982942766363e-06	1.58614943997429e-05
AP002360.3	0.262654559263158	1.05381494786375	2.00438301621042	8.21600891255443e-07	1.03835033368351e-05
LINC01012	0.0593663112631579	0.183740926827251	1.62995663218913	0.000132032982208477	0.00063407519375799
GATA6-AS1	0.732858630578947	0.160459763564477	-2.1913233507947	1.65134484733298e-09	7.18335008589846e-08
MIR200CHG	8.62131234936842	23.7538534852822	1.46218217423678	0.000194918635920585	0.000878590911101259
AC233992.3	0.194123104894737	0.438593896068127	1.17591389356537	0.000291592298643851	0.00122236631896581
AC079209.1	0.0232983604736842	0.0576072807469586	1.30602272475503	0.0169993465200204	0.0329611697637242
AC139792.1	0.00700409989473684	0.0923590827177616	3.7209822795622	0.00370263909131575	0.00935083822682728
AL050327.1	0.0778193604210526	0.0368126622408759	-1.07992703598259	0.00451754041273575	0.0109748260209036
RXYLT1-AS1	0.197467386789474	0.0389403211386861	-2.34227771407974	0.000111523642181412	0.000553286300838856
AP004609.1	0.293593376947368	0.0707354122238443	-2.05331486689465	4.57964417752616e-05	0.000266649893285059
AC048382.1	0.0386549129473684	0.0904055122043796	1.22575895040898	0.0150749905318976	0.0299752130384171
AL590428.1	0.166102757789474	0.0790260496131387	-1.07167582939089	0.000845603576157249	0.00292207938993448
AC093788.1	0.365490031789474	1.0053373616253	1.45977574422784	3.60812463309964e-06	3.35807320503832e-05
GAS8-AS1	0.0863962000526316	0.21570105140146	1.31999344359002	0.00632992341080535	0.0145476762002544
AC078788.1	0.0333369835263158	0.101987201082725	1.61319263797984	0.00822147045304986	0.0181646989803674
NR2F1-AS1	1.18604974884211	0.507276758416058	-1.22531955694492	7.67799650826944e-07	9.78577771531665e-06
LINC02315	0.305951820789474	1.64096433297567	2.42316749151142	0.00766562368352415	0.0171193225342989
AC023825.2	0.0482866047368421	0.128786179442822	1.41528285104569	0.0186438775239815	0.0355750784413417
AC079915.1	0.00823103815789474	0.06705651956691	3.02623129456623	0.0166505869673844	0.0324591797523617
IDH1-AS1	0.365280582210526	0.781568886652068	1.09736797229013	0.000755515210717544	0.00266942778689665
PANCR	0.0661001197368421	0.0189699094647202	-1.80094009170221	1.0481405569307e-08	3.1459938816275e-07
AC046143.2	0.981036389736842	2.14085289567397	1.12580711062809	1.89794665199094e-06	2.03391119641317e-05
AC009171.2	0.206125794631579	0.519688905411192	1.33412320455183	0.00081961933540002	0.00286200647729706
AC009229.2	0.0460965964736842	0.144558566564477	1.6489219668858	0.0262157944119062	0.0472309165230111
LINC01954	0.166774185	0.0452517453065693	-1.88185064966043	0.00118392210588032	0.00380057989390351
AL132712.1	0.679103018842105	1.88235511409976	1.47083647343091	0.000187741344934319	0.000856391560517262
LINC01355	0.545475820263158	1.62969507104623	1.57901489835327	2.99045396584454e-06	2.90480504158006e-05
AL121821.1	0.712803111578947	0.152322447360097	-2.22637507094705	2.2399773885851e-10	1.51085216445802e-08
AC073072.1	0.404101170210526	0.123682111055961	-1.70807968025087	0.00174012396798403	0.00513315193110965
AC012531.1	0.00414404063157895	0.0642669261411192	3.95496641697995	0.000433713267596148	0.00167864651539631
LINC01977	0.0860655237368421	0.521936979489051	2.60036827982369	1.3133602462634e-06	1.51358979450769e-05
AC078778.2	0.0359535053157895	0.163756948143552	2.18735178159505	0.00034689129603918	0.00140417292658341
LEMD1-AS1	0.00238927363157895	0.0161476430510949	2.75667960801194	0.00201194002339964	0.00573761328288268
AL645608.7	1.18325579463158	2.79098246739903	1.23801107435445	0.0178013064580637	0.0342394241165512
BLACAT1	0.0623075195789474	0.719116762087591	3.52874784784377	0.000128084121539636	0.000619073254108241
AP001619.1	0.0756308915789474	0.215644734554745	1.5116089584773	0.00837673545914073	0.0184805376557228
LRP4-AS1	0.0671813694736842	0.148765240379562	1.14690436416747	0.002921753129127	0.00773678166482108
AC008676.1	0.448903097526316	0.107580224588808	-2.06099114531724	0.0184347646067145	0.035232057285612
AL589743.4	0.0066789652631579	0.168795357793187	4.65950680651128	0.000114879064830029	0.000567587675863921
AP000866.5	0.244422899052632	0.767532799141119	1.65084895068716	0.00354151334380427	0.00900453392751251
PDZRN3-AS1	0.123322880842105	0.00946184650851582	-3.7041749288862	2.19013230018591e-11	2.6294728396032e-09
AL360270.2	0.0418186152105263	0.105410702	1.33380415231109	0.000328895655856517	0.00133945837781022
CASC8	0.251553714210526	0.771966059644769	1.61767092789185	0.00583675485902849	0.0136334783730537
AL031289.1	0.086273197631579	0.201510814664234	1.22387293309831	0.00241996472135448	0.00665462584621665
AC027601.1	0.175833763684211	0.421936618858881	1.26281417692434	1.84535100512098e-06	1.98524051679951e-05
HMGA1P4	0.834418090052632	1.70909229515815	1.03438796746317	0.0266369479188118	0.0478890680912331
LINC01615	0.261977070947368	2.18876079777372	3.06260184267902	0.00103851956040958	0.00343138941807931
AC040904.1	0.0766391634736842	0.250314406360097	1.70758760585928	0.0225249067152748	0.0416510455053596
LINC01607	0.185720616578947	0.548067544973236	1.56121972918386	0.00258030097466741	0.00698704427413876
AP003059.1	0.294145539157895	0.128527937360097	-1.19444817371137	0.00160130989981798	0.00481837760832448
AL161457.1	0.604499819947368	0.0330608892189781	-4.19254447619113	2.51317149967025e-12	5.58761796760019e-10
AL133551.1	0.0400028908421053	0.136858834255474	1.77451239742599	6.0784751665246e-06	5.19787555906655e-05
LINC00592	0.125969628842105	0.316020899377129	1.32694402791273	0.0194389998261625	0.0367998473530285
AP000802.1	0.215708368210526	0.0321438121484185	-2.74646920255957	4.64375012562433e-10	2.65489828610694e-08
MIR194-2HG	0.00980076805263158	0.0338449174671533	1.78797248093799	0.00314057424172299	0.00819333645070105
LINC01535	0.298135968789474	0.804388714437956	1.43192240017272	0.00196942535758331	0.00565668185453203
LINC00535	0.105290584	0.0422390098053528	-1.31772850419148	5.46991347821565e-08	1.1897061815119e-06
AC145285.6	0.187618710526316	0.458976380289538	1.29061620227587	1.93381023669638e-06	2.05937966627709e-05
Z84485.1	0.140090013052632	0.406007154934307	1.53515104136548	3.88108166975541e-05	0.000234623698525093
AP000944.1	0.109303583368421	0.0443337782360097	-1.30186247561537	0.000156451542571686	0.000736610674555162
AC132219.1	0.0145510073157895	0.0644712743041363	2.1475374699274	0.0179152645183838	0.0343924953322219
AC007671.1	0.484440443736842	0.0638896669878345	-2.92266478912582	1.3004529926632e-11	1.71507261215387e-09
AC008750.7	0.0129408853157895	0.0555674814939173	2.10230453515511	0.00282420528169704	0.00751161023749549
AC084757.4	0.0294997666315789	0.0764737094671533	1.3742603142082	0.00178499486299758	0.0052448968000854
LINC00683	0.056533146	0.0202093565036496	-1.48407359856488	4.26544279096824e-06	3.87692500995597e-05
HOXA-AS3	0.130738742578947	0.268769090233577	1.03968050385559	0.0106834979493302	0.0226538460578697
AC022784.6	0.0239964643157895	0.158061825111922	2.71959521471886	0.000874091192976626	0.00298813748942978
AC027601.3	0.202279883842105	1.01943428455718	2.33334401816347	3.3683376082412e-06	3.18929505714068e-05
LINC01747	0.00474893773684211	0.0221603975620438	2.22230701755376	0.000661754190352831	0.00239019879945129
AC013452.2	0.0321040234736842	0.0731061033284671	1.18723773979783	0.0254794271610943	0.0460840618403281
AP005899.1	0.294139209421053	0.593226112902676	1.01208299285896	0.00453908341445999	0.0110207780327268
AL031985.3	0.532564490842105	1.61326781313869	1.59895781126689	1.47297486295315e-08	4.23075028818553e-07
AC131097.4	0.373571849315789	0.0962720924209246	-1.9561961921965	1.59473461941176e-07	2.71195238536226e-06
AC079354.3	0.0424053257368421	0.204366641827251	2.26884235745676	2.47678523909785e-05	0.000162315958409437
AC008870.2	0.338098932263158	1.02280062896107	1.59700758763036	1.93118169322197e-07	3.16887820436354e-06
AC139887.1	0.319782254736842	0.76611528192944	1.26047161597177	0.00167767427830955	0.00500550630849514
LINC01572	0.0850705942631579	0.268460105072993	1.65797527298721	1.69582769242519e-06	1.85767569249263e-05
AC087857.1	0.528924239894737	2.13555855620925	2.01348045787298	0.0119537173014141	0.0248212262055997
AL512329.2	0.864639082526316	0.262498550026764	-1.7197885951935	4.24891974370148e-07	6.14608800516626e-06
AC017083.1	0.124905504789474	0.555769954194647	2.15365078199187	2.77911170496529e-09	1.12029060686073e-07
AC005726.2	0.0125693528947368	0.0733523885693431	2.5449335673389	0.000193394158146773	0.000876846775947944
AL359633.2	0.0597914825263158	0.00472381811435523	-3.66191466141788	4.6694566458625e-15	3.11452758279029e-12
AL445307.1	0.126453505263158	0.0292449118588808	-2.1123494826773	3.47816947454143e-06	3.26241427432378e-05
AC005064.1	0.334087923315789	0.0752168225206813	-2.15110056556799	0.0163289555558185	0.0319917494130478
AL358072.1	0.182722120947368	0.400414546216545	1.13184308320006	0.00117037856676474	0.00376498622538178
AC008592.1	0.0175797271052632	0.0556620463454988	1.66278127320301	0.00111461107488996	0.00363247029455181
LINC00460	0.00437581247368421	0.883597852618005	7.65769518986096	3.66672412906066e-07	5.45517132398904e-06
KCNMB2-AS1	0.633301454157895	2.29936753945499	1.86027279305362	9.76021188954903e-06	7.57492274567431e-05
AC011477.3	0.956249683368421	2.20384116475182	1.20456097963085	0.000765932739680928	0.00270305363686338
AL031667.3	0.292675061631579	0.594484833328467	1.02234018270746	0.00182414291548885	0.0053260359541243
PARD3-AS1	0.542075955789474	1.13408228444039	1.0649583986476	0.00553966094204481	0.0130736001623147
AC079834.2	0.176107395842105	0.45029722707056	1.35442209543739	0.00035868714867308	0.00143930411329178
AC099518.1	0.434546547315789	1.05073267769343	1.27381304494277	3.29269299686164e-05	0.00020377356763052
AC245060.6	0.0549467831578947	0.152828970245742	1.47581111980532	6.40481893661799e-05	0.000352089084949797
AC116345.1	0.100841674421053	0.0203340890997567	-2.31011970930064	3.70979257925349e-05	0.000225403692846748
AL080317.3	0.158840342421053	0.38284664859854	1.26918925207879	0.000140852607294042	0.000672128936078008
RAPGEF4-AS1	0.00140568078947368	0.00826737245742092	2.55615986815723	0.00604448939853076	0.0139988695445139
LINC01711	0.0568557402631579	0.641100783182482	3.49517325234145	0.000263869700739765	0.00112580654835878
AC010300.1	0.119626073526316	0.379086660875912	1.66399582098548	0.0245200232171296	0.044644737449933
TGFB3-AS1	0.0649562673684211	0.0306068653698297	-1.0856134347228	0.0201488680284953	0.0378927489896796
LINC02475	0.0256642911578947	0.088307734756691	1.7827773929648	0.00186450382426863	0.00542277929122315
GLYCTK-AS1	0.0257893348947368	0.122715633257908	2.25047257995698	0.00356331800162172	0.00905230552845331
AC067751.1	0.0244976003684211	0.0605860887761557	1.30634613450245	0.00691612456289326	0.0157025324323178
CLYBL-AS2	0.00894982136842105	0.0404977736836983	2.17791180706701	0.0124720515242836	0.0256754887861023
AC020891.2	0.216525849368421	0.663420632501217	1.61538461331693	0.00165938593127847	0.00495586753505704
LINC02538	0.040548138368421	0.0059741889513382	-2.76282090649913	2.81018825461969e-08	6.91375413626311e-07
AC005730.3	0.0634395774736842	0.218740656603406	1.78576632685991	0.000823749527716872	0.0028733111068474
Z83847.1	0.0211038671052632	0.0460248959002433	1.12490707364288	0.0217257160680665	0.0404150832217549
AP001107.5	4.93080720752632	0.324171316990268	-3.92699549469453	1.53688308889242e-12	4.01126486200922e-10
AC008026.3	0.0124434641052632	0.0769920240364964	2.62932082833327	4.27798634483438e-05	0.000253166200725703
AL360181.4	0.107775123842105	0.290947552681265	1.43273489055693	0.0271170985085731	0.0485342702286715
LINC01695	0.0728572040526316	0.0154315655815085	-2.23918719634433	1.54284714731042e-09	6.860526981707e-08
AL691447.2	0.225568451789474	0.0906536711678832	-1.31512795464662	1.65250946332415e-05	0.000117675140075147
AC016773.1	0.477216318789474	1.70667288642579	1.83847128415075	9.14463349728618e-09	2.87409606723607e-07
AC061975.6	0.181693803842105	0.735305790163017	2.01683512412758	0.0202610197616092	0.038067887833784
AL449403.1	0.0278873811578947	0.00747296425790754	-1.89985993320585	0.00123475215753013	0.00393638725525936
AC004923.4	0.246274122315789	0.596338861175183	1.2758673127746	0.000161503627609907	0.000756835500813639
MYLK-AS1	0.358102694684211	1.06175976343552	1.56801209514392	2.27141893319669e-07	3.60722959152903e-06
AC073342.1	0.0165975191052632	0.060577806513382	1.86782172740812	0.0116118588577494	0.0242287065426033
AC245052.4	0.150684852157895	0.3116101116691	1.04820765430958	4.45830740030907e-05	0.000261359563711478
AC108062.1	0.482988070947368	0.974562180953771	1.01276668093509	0.0151714488127706	0.0301171320182083
SIRPG-AS1	0.00339348952631579	0.015729061946472	2.21259116802756	0.0271284543537208	0.0485401226484012
SLX1A-SULT1A3	0.0128192244736842	0.0342635986666667	1.41836769830924	4.48260566783794e-05	0.000262527627551523
AC025271.4	0.0894675477368421	0.0235674359440389	-1.92456966646638	2.70622860740491e-06	2.70307659405186e-05
AC245884.10	0.0679835545263158	0.204192105508516	1.58666938929773	0.0171962329999364	0.0332460504665437
DARS-AS1	0.0957765810526316	0.258901377907543	1.43465780191435	2.39592599214566e-06	2.43362838085455e-05
AL355340.1	0.0406623611578947	0.124272781041363	1.61174444711114	0.000858739179236788	0.00295416119940312
NDUFB2-AS1	0.432174251052632	1.01415126502676	1.23058782848463	5.738450125911e-08	1.21295479245929e-06
MIR133A1HG	0.229185763947368	0.063739699080292	-1.84625331957195	2.78066467470014e-09	1.12029060686073e-07
AC078778.1	0.250521874473684	1.34316226007056	2.42262511552351	1.62090753783445e-10	1.14474211172002e-08
ZNF528-AS1	0.963000325947368	2.23238853209246	1.21297994882159	0.0054447579918092	0.0128782041863005
AL356299.2	0.207805753368421	0.47134501010219	1.18154785741073	6.56861939570643e-06	5.48444944854359e-05
LINC01132	0.0656357541052632	0.144310354571776	1.13662099910252	0.0174854746281175	0.0337183759051042
AC010976.2	1.026243102	0.266086204428224	-1.94740690572606	8.25718365374443e-08	1.61458871248951e-06
AC082651.3	0.241364317631579	0.54056510510219	1.16325597572841	0.0223736719518985	0.0414278694408534
AC211433.1	0.0266064501052632	0.193668604922141	2.86374216105281	0.000162588751140414	0.000760732870690495
AP000894.2	0.218173482684211	0.0374250122603406	-2.54340106976474	6.52985297793171e-06	5.47467980817375e-05
LINC01705	0.166980264052632	0.67143106763747	2.00756169730398	0.000199940931780322	0.000898387285536881
AC010997.3	0.141229757315789	0.365027335822384	1.36996040863537	1.12304049016456e-05	8.54450198030146e-05
AC021546.1	0.197851829	0.0160869249829684	-3.62045991581396	2.67208090129586e-12	5.7287505894568e-10
AP005233.2	0.627461336157895	3.72993161690754	2.57155071212745	0.000656442605091006	0.00237676830442852
SLC26A4-AS1	0.0686057808421053	0.0319223255693431	-1.10376438852218	9.26786203090464e-06	7.23565768858212e-05
LINC02577	0.073376978	0.65048827319708	3.14812365458048	1.84052467206609e-05	0.000128174821420101
AC092376.1	0.290611869052632	0.0246734022895377	-3.55806505412276	6.6971101612519e-11	6.13615545072414e-09
AL161452.1	0.141515524	0.384842827077859	1.44330903496902	4.26894458034465e-06	3.87692500995597e-05
AL360294.1	0.0125568132105263	0.00560972144768856	-1.16246932929228	0.024686012128915	0.0448924964586116
AL353795.2	0.0199118407894737	0.0646565012846715	1.69916884193687	0.0119468847585079	0.0248156225623955
AC003102.1	1.33250470105263	2.68211146746959	1.00922857351609	0.00163514755715047	0.00489809919439834
LINC00891	0.181809754789474	0.0152375885377129	-3.57672309898747	1.68173406570912e-07	2.83580044844153e-06
SOX9-AS1	0.0101412598421053	0.0593661366472019	2.54940334177602	5.52151238105033e-05	0.00031210582696276
HOXB-AS3	0.306264821842105	1.19762204635523	1.96732111364151	3.05544616663484e-05	0.000192135434820079
LINC00624	0.0282079626842105	0.0890088582335766	1.65784645014404	0.00111763347224538	0.00364034385995063
ZNF32-AS2	0.387687176947368	0.845045487182482	1.12413598337382	0.000435193270528895	0.00168328943491299
AC036108.2	0.193295124684211	0.0231575890072993	-3.06124828637654	0.000308427659547711	0.00127865417145367
AL354836.1	4.57705700426316	9.38023330853771	1.0352035465397	0.0037503729173971	0.00942381273467342
HOXC-AS2	0.0273135732631579	0.214490496654501	2.97322375793365	8.06252764528496e-05	0.000421597155528272
AL158166.1	0.166637195421053	1.1998108013382	2.84802455598933	3.82108311733823e-07	5.62204949837779e-06
AL445673.1	0.0491372006315789	0.144366580783455	1.55484923926149	0.00723048014635366	0.0163420829512654
AL121917.1	0.176563115368421	0.456822915255474	1.37145103072251	3.01879628370052e-05	0.000190355400116116
AL008729.2	0.024896943	0.0891355809440389	1.84003282834943	0.00805717396833885	0.017827945201599
AC002546.1	0.248930687105263	0.0713752511216545	-1.80224826905276	2.75811985879597e-06	2.73669314253756e-05
AF127577.3	0.143951403052632	1.26668448175426	3.13740345292536	0.00341505106706754	0.00875717708483829
AC079193.2	0.0208932562631579	0.0088837702919708	-1.23379336269334	1.31096157128972e-07	2.30108254750064e-06
AC111188.1	0.061228028	0.0285394376885645	-1.10123530855066	0.000175345631647113	0.000807827956084128
AL391244.3	0.824286688631579	2.02303868086618	1.29530580260257	7.23543574823097e-08	1.45752754351109e-06
NKILA	0.337972872842105	1.26583725202676	1.90511257085932	0.0106257507769797	0.0225632762342445
HOXC13-AS	0.406615910473684	1.35706444479075	1.7387506610195	0.0120928769628501	0.0250495308516181
AL670729.1	0.897151445736842	3.47610451681752	1.95404801233376	2.28249751071474e-05	0.000152073613283247
AC012603.1	0.868151115947368	0.35310889210219	-1.29783303730624	2.18317399803285e-06	2.25633556808242e-05
AC116348.2	0.0883090793157895	0.368294620104623	2.06022664477358	0.00229931811644732	0.00639450326924065
AC069277.1	0.0210937125263158	0.201314796009732	3.2545682705728	0.000125273654526669	0.000608087967825289
AL391069.2	0.547147675526316	1.53363585643552	1.48695379769938	5.45263965135798e-09	1.83110911486835e-07
AL122058.1	0.358415059	0.176235169883212	-1.02412939384407	0.00527615134600235	0.0125386922130056
AC004076.2	0.129517481368421	0.289664605632603	1.1612365752369	8.85636990036937e-05	0.000457922381670261
AC001226.1	0.074425024	0.169273191004866	1.18549381468037	0.00405154831034119	0.0100163747502892
AL138962.1	0.100901263157895	0.283400664046229	1.48989890339141	1.22509818869435e-05	9.13573220712072e-05
IGFL2-AS1	0.330237637894737	5.23939094485401	3.98782265303857	2.61475984995016e-06	2.62481661860381e-05
LINC01140	0.216780513736842	0.103339607832117	-1.06884176563511	1.54334955644693e-06	1.71887958753792e-05
FLJ45513	0.242555720578947	0.547412211819951	1.17431141377848	0.00662215596721899	0.0151093936033756
FAM138B	0.0494805932105263	0.00568474970316302	-3.12169406208084	3.81932004810334e-08	8.95600712842357e-07
NPSR1-AS1	0.00530629036842105	0.064748713053528	3.60907598870937	0.0265745631900978	0.0477912231366558
LINC00853	0.284242079578947	0.928242872326034	1.70738218323674	6.22682401817194e-06	5.2721614359783e-05
AC109322.1	0.562317580210526	1.61093478861557	1.518441037372	3.49717313417792e-09	1.32870445091583e-07
AL021707.2	0.252017932894737	0.505373113355231	1.00382251713638	0.000825646827618433	0.00287658613243961
EWSAT1	0.0162016098947368	0.0558355750097324	1.78504743639062	0.0024074450062461	0.00664325086732182
AP001432.1	0.181173627684211	0.396450678065693	1.12976842666078	0.0124121837454255	0.0255745068130893
AL139349.1	0.471530581368421	0.963696560257908	1.03122761496788	0.00639832499981726	0.0146782899645575
AC008764.6	0.202307328	0.66052158336253	1.70705712578004	8.26956021497272e-09	2.65466149574766e-07
MAL2-AS1	0.0831113724210526	0.270018763805353	1.69994186006828	0.0249581735110482	0.0453050848463327
AL078587.1	0.0553029681052632	0.380970156326034	2.78424917024012	4.52747053916083e-06	4.06862359978779e-05
AP000593.3	0.0880948221578947	0.644279336077859	2.87055719283277	0.000110803724145229	0.000551132035264155
AC051649.1	0.148068243526316	0.0195055200486618	-2.92430788772619	1.45933489903212e-09	6.63665712037107e-08
AL132642.1	0.685967559684211	0.0827433486180049	-3.05142510140637	9.74822044309071e-09	3.0320501202007e-07
CACNA1C-IT2	0.120526658210526	0.0189872925815085	-2.66624616869997	1.09637254281449e-05	8.36280098413645e-05
LINC02195	0.348063013473684	1.40659636723601	2.01478797548224	0.00385089795579186	0.00962003347008678
AC245297.2	0.150188255578947	0.0713945422627737	-1.07288630426285	0.000992312957237504	0.00329836914855855
LINC01096	0.0458843074210526	0.263720377703163	2.52293631590002	0.000699560518471038	0.00250714136858605
AL390729.1	0.0582465351578947	0.697996965627737	3.582976627128	0.00123906641907409	0.00394804443402429
AC130456.2	0.0395277607368421	0.161762699048662	2.03294084091546	0.0143315952184989	0.0287445927486298
LUNAR1	0.0139104128947368	0.0800566597810219	2.52485617994853	4.00208090752286e-05	0.000240726369617833
AC022364.1	1.25575313731579	0.61499337510219	-1.02991010488361	6.40481893661799e-05	0.000352089084949797
AC080013.6	1.08916431331579	2.52515577411436	1.21315077081793	0.000250965389201031	0.00107918712849125
AC079385.1	0.0362389685263158	0.079946599136253	1.14149477154586	0.0159646335971765	0.0314112407354476
AL109615.2	0.00564433421052632	0.0462441331654501	3.03439502748902	0.000320965327392868	0.00131698896810621
AC011445.2	0.743743609473684	2.15651653206569	1.53582550366291	3.46285289120372e-06	3.2531308146942e-05
AL157400.4	0.0578733434210526	0.125703418231144	1.1190529831812	0.026693224744295	0.0479758766886236
AL513122.2	0.212767229578947	0.0433570966423358	-2.29493590733569	5.35125509092529e-07	7.48801499086819e-06
AC009686.2	0.237869297210526	0.507153846530414	1.09225439010713	0.000892398685352845	0.00303344807937323
AC232271.1	0.379894030315789	0.835728657206813	1.13743756528584	4.28058793497565e-05	0.000253166200725703
LINC02185	0.289015307736842	0.0872829260559611	-1.7273745350826	7.30842713706268e-07	9.45527760857484e-06
AL121832.2	1.43679060015789	4.12680733044769	1.52217626760777	3.74880267293895e-08	8.92014944386572e-07
AC022098.4	0.0470279059473684	0.167005630564477	1.82830774512343	0.00138580594039811	0.00431259360301185
SNHG3	4.23800459457895	10.0169647354404	1.24098836335649	2.89259834842428e-07	4.41838877495953e-06
LINC02321	0.0846580424736842	0.698898140420925	3.04536317299362	1.25750867530102e-07	2.23338005261302e-06
PTOV1-AS2	1.837194296	4.30964733653041	1.23006560723233	5.74611829233434e-06	4.98467458220853e-05
AP002884.1	1.27590065463158	0.528792820034063	-1.27074150787561	8.96166604926392e-07	1.10921404729343e-05
FAM222A-AS1	0.0471884807368421	0.151651604457421	1.68425413274844	0.00787658681077936	0.0175122780092994
AC007285.2	0.115404341894737	0.247735164513382	1.10210116099982	0.0260923713442555	0.0470226674210645
AL049794.1	0.0516969893157895	0.177348199411192	1.77843251320535	2.08448232821695e-05	0.000141593491515795
AL109910.2	0.014176375	0.00290957707542579	-2.28460730328273	8.78469839648662e-06	6.94789782267578e-05
AC022898.1	0.0512912805789474	0.0145076668029197	-1.82189807476355	6.85028251902832e-11	6.13615545072414e-09
AL442125.2	0.131950392631579	0.274419443793187	1.05638706270253	0.0187165113886286	0.0356683231320436
SEC23A-AS1	0.0142313057894737	0.0433575491532847	1.60721516660452	0.0110063332677895	0.0231665563136537
LINC01362	0.00763498168421053	0.0586247869537713	2.94081417357745	0.0228680526039107	0.0421482713482579
AC093627.6	0.904024354052632	0.199119729547445	-2.1827254628828	4.15036520734432e-07	6.01802955064926e-06
AC068506.1	0.883481325315789	0.148354588038929	-2.57415009543575	0.000436822451940937	0.00168850301287923
AL161772.1	0.169031348157895	0.869141462530414	2.3623001808015	6.86739710977956e-06	5.67837256887145e-05
Z82188.2	0.0332333004736842	0.111963491948905	1.75232690536296	0.000560755605076857	0.00208412933866982
AC092119.2	0.190029247421053	0.572502251941606	1.59105988708386	6.6275945064486e-06	5.51809290183231e-05
AC131235.3	0.465405926157895	0.956099097231144	1.0386705764713	0.000168361732062196	0.000782862492307794
C15orf56	0.105498758736842	0.235594675644769	1.1590809103816	0.000416945865801041	0.00162858088361191
PROSER2-AS1	0.0605611210526316	0.191114875793187	1.65797626107597	0.00195691785683586	0.00563423400219936
AL139130.1	0.00382302284210526	0.0227653385912409	2.57405319162793	0.00124295401680125	0.00395204076422558
MCM8-AS1	0.0106559158947368	0.0525778008150852	2.3027991986197	0.000260568426932831	0.00111409705618076
LINC01750	0.113855787894737	0.0561459952798053	-1.01995260476132	3.72009550568814e-06	3.42974861799053e-05
MIR497HG	0.794977494105263	0.183469466004866	-2.11537403630818	3.26465991356936e-09	1.28089891902986e-07
AC020663.2	0.26710796931579	0.61268258973236	1.19771683538876	0.00185820353564274	0.00540707504821298
AC104260.1	0.0896797624736842	0.0265039432506083	-1.75857543753572	1.10176188029705e-06	1.31750529231538e-05
AC010463.3	0.178939501315789	0.547662431919708	1.61381501812602	2.31120366961686e-05	0.000153645134315725
AL360270.1	0.190678049105263	0.480135980158151	1.33230428204023	9.77208278164988e-07	1.19962807644671e-05
AC108704.1	0.0342315978421053	0.105684688846715	1.62636583997827	0.00249984838620254	0.00681807808376822
AC012464.1	0.282691146263158	0.128037639652068	-1.14265871298211	8.51696310228822e-05	0.000442660861498149
MYOSLID	0.115905074052632	1.35327523991484	3.54543966533675	0.00372679045754152	0.00938931747622565
LINC01894	0.125256589578947	0.0324133818759124	-1.95022504528929	0.000322398058265583	0.00132196416924064
DLEU7-AS1	0.0419227756842105	0.239716199944039	2.51552126394507	1.42189609894224e-06	1.61966646716324e-05
LINC01877	0.0142689128421053	0.00262315088564477	-2.44350271908853	1.22098020409294e-07	2.19285690008179e-06
AL034428.1	0.0111621394210526	0.0224206526155718	1.00621470077279	0.022447400307038	0.041538762035496
AC012360.3	0.317798572368421	0.710285287017032	1.16028595762427	1.30148761149263e-06	1.50536226046055e-05
AP000347.2	0.123197015	0.259582711992701	1.07522700346448	0.000219661143222993	0.000966734488832571
AL360270.3	0.079855329368421	0.203251344357664	1.34780429645024	2.3016961812332e-05	0.000153182729223314
AF111167.2	0.487349889	0.190240891997567	-1.35713053110606	3.78916892917834e-08	8.92014944386572e-07
AC010542.5	1.08515039394737	2.7936499289708	1.3642562450399	2.7509727684306e-07	4.25620864146621e-06
AP003973.2	0.371867889210526	0.0909470062725061	-2.03169212243859	1.82654986401488e-07	3.02894442919374e-06
LINC02384	0.604416311789474	0.197717580128954	-1.61210144149638	0.000350837455670511	0.00141228516991893
AP000251.1	0.578297839947368	2.20348351190024	1.92990148283701	1.08569883089264e-06	1.30108830081526e-05
CATIP-AS2	0.0134780713684211	0.0614857364720195	2.18963770106368	0.0123715022907031	0.025512239179351
AC087741.2	0.826145355	2.32758871247445	1.4943686128706	8.79040476333039e-07	1.09252173487106e-05
LINC00618	0.0701136612631579	0.178893068486618	1.35133001085207	0.00143625837272311	0.00444546254229272
AC005674.1	0.121592288263158	0.77909673110219	2.67975072979325	0.000816338005019543	0.00285243134117131
AL954642.1	0.196342616894737	0.0525781532189781	-1.90083797508863	0.000290753606803744	0.00121970223734652
AC090825.1	0.339025023	0.102244940053528	-1.72936231260133	3.91161981765022e-08	9.06619836500165e-07
LINC01694	0.021878614	0.227282850085158	3.3768955758047	1.94426747089808e-05	0.000133846761786711
AC136475.1	0.501547584947368	0.214002263459854	-1.22876052899837	2.50291416294092e-05	0.000163670955557019
AP001469.2	0.163956580894737	0.355792210576642	1.11772111593176	0.0138834606266627	0.0279954363929648
AC099066.2	0.0469647221578947	0.288049235644769	2.61666605015952	0.00295866196917541	0.00781039920886543
IDI2-AS1	0.0483589480526316	0.13098962120438	1.43759773894918	0.00183064579530601	0.00534242426311229
AC090709.1	0.0131841544736842	0.0763199536593674	2.53325524411763	0.000477064426871032	0.00182356773863831
LINC02269	0.539548397210526	0.0802801581046229	-2.74863701143681	3.63231978091411e-07	5.42408349373816e-06
AC004477.1	0.0773509139473684	0.268251964883212	1.79409849523242	3.8711789527124e-08	9.0072431213692e-07
LINC02109	0.0130141305263158	0.16291174089781	3.64593974764115	0.000212892113121828	0.000945259878010602
AC023908.3	0.0641666297894737	0.240502588622871	1.90615730641095	6.60427400390966e-07	8.71328721878455e-06
AC093249.2	0.0943044669473684	0.39539999896837	2.067914853112	7.36747344947207e-07	9.51117056283459e-06
LNCAROD	0.00708094784210526	0.441833067591241	5.96341509680491	0.00372204729584776	0.00938800416679584
AC037198.2	0.946902133473684	0.450762303153285	-1.07084845521725	2.45961994467104e-05	0.000161776657951188
AC007785.3	0.0374206311578947	0.130727566301703	1.80465759466488	0.00444733177160891	0.0108481644148591
TSPOAP1-AS1	0.415322048947368	0.168069193673966	-1.30517515543312	8.20449461012447e-08	1.60952879557442e-06
WASIR2	0.183058454736842	0.769940967520681	2.0724434290609	0.000193277041681243	0.000876846775947944
AL121990.1	0.0175973210526316	0.0486417584014599	1.46683956788086	0.000639970089592975	0.0023339856912677
AC090673.1	0.0125210191578947	0.11782265610219	3.23419308004842	0.00037545008759588	0.00149260058002521
AC245884.8	0.383713892105263	1.08415731510219	1.49847120927964	2.08056824159536e-05	0.000141593491515795
ATP2A1-AS1	0.993412323578947	2.88827433061314	1.53974322800035	7.70538500571102e-06	6.25073326882206e-05
MKX-AS1	0.542646725368421	0.0325747675206813	-4.05818649054838	4.42482393437465e-10	2.55405943058183e-08
LINC01484	0.00431468805263158	0.0466951502530414	3.43594455679261	0.000300479571104168	0.00125088686916666
AC079630.1	0.396708951157895	0.0826821008661801	-2.26243399843421	1.85238087759601e-08	4.92028425141984e-07
AC100821.2	0.0862143060526316	0.346182766250608	2.00553471665772	1.18968234954362e-05	8.92707893038794e-05
AL024498.1	0.105231772526316	0.352761188155718	1.74512147808279	4.17194660866525e-08	9.52250779156559e-07
AC135050.4	0.0328601717368421	0.117933302099757	1.84355923985702	0.000362876898408931	0.00145223334743254
AC021549.1	0.0679626479473684	0.189674555600973	1.48071218882488	0.026041965873384	0.0469459222636409
AC010551.2	0.143900682684211	0.0190809729635036	-2.91486679321513	3.04016222656227e-15	2.6071562637219e-12
AC134312.4	0.227068091526316	0.0295773242116788	-2.94056154092753	7.97982326973677e-11	6.59291258145292e-09
AL138789.1	0.0477686092631579	0.473388158644769	3.30888883901455	0.00936222291291573	0.0202893227964741
AL356055.1	0.223153766263158	0.105309425257908	-1.08340359155693	0.00257494623744379	0.00697962554213792
LINC00924	0.277616073842105	0.0676854343527981	-2.03617379186375	1.36946474101124e-08	3.9714477489326e-07
MNX1-AS1	0.348939611473684	1.96984826091241	2.49703521587711	3.22653744469984e-06	3.07442925087828e-05
U47924.1	0.101250512	0.474542867639903	2.22860921502708	2.92952901640856e-06	2.85950612772367e-05
LINC00365	0.389446207052632	0.162997354060827	-1.2565755218894	0.0165517598252215	0.0323332945755954
LDLRAD4-AS1	0.0446864988421053	0.0213937080632603	-1.06265245573634	1.10299268038978e-11	1.61494269765362e-09
VAC14-AS1	0.0266918283157895	0.069041443676399	1.3710645025488	0.000336118980467902	0.00136555816087091
AP001453.2	1.684641088	6.29029463809246	1.90068633604429	2.22591711919494e-07	3.55377140067213e-06
AL139353.2	0.0854827713684211	0.188883538569343	1.14379138824497	2.55646065244133e-06	2.57923248682442e-05
LINC01842	0.184271679105263	0.497699666807786	1.43344106238952	0.00475981704837679	0.0114613645172105
AC008264.2	0.0217786978421053	0.0485406447323601	1.15627557368873	0.0168216376193632	0.0326874856578319
AC022710.1	0.0150639887368421	0.00377810937712895	-1.99536745258568	4.17040804508797e-10	2.43057859171486e-08
AL135960.1	0.0458533722631579	0.0228812264647202	-1.00286345540544	8.53152697049205e-05	0.000443034224946918
AC011465.1	0.0568627815263158	0.225163516822384	1.98541650950898	0.00197777758511089	0.00567523845287795
AC096541.1	0.0696870663157895	0.0300551513454988	-1.21327863670755	9.16682380330574e-05	0.00047073090924931
OPA1-AS1	0.038605522	0.17025621893674	2.14082837095665	0.0276871937676941	0.0492484546411444
AC103691.1	1.23614176142105	3.11681534941119	1.33422848560952	0.000422970660353348	0.00164518114744046
LINC02521	0.00535917389473684	0.0404857014695864	2.91732993982649	0.00585700567158285	0.0136648290114698
LINC00677	0.050312379	0.164754977914842	1.71133674196302	0.00195306492497393	0.00562853996381109
AC072039.2	0.0466932038947368	0.141112661781022	1.59556295526801	0.00225778230623051	0.00630393822525663
DDX39B-AS1	0.0494413741578947	0.139712396038929	1.49866928340695	0.000238069817584608	0.00103560370649304
AC005091.1	0.0207302083157895	0.0472292044233577	1.1879446194557	0.0248682848347102	0.0451692326362376
FGF10-AS1	0.111210906105263	0.0108215468418491	-3.36131963641126	5.67327456441304e-17	1.13522224033905e-13
AC026691.1	0.782796707315789	0.319682357973236	-1.29199855797397	4.28058793497565e-05	0.000253166200725703
AC116407.2	0.304863457736842	0.860285904649635	1.49665296713825	6.71829636748293e-05	0.000364976770081448
AC234772.2	0.837853774684211	0.359079268272506	-1.22239612119982	1.68838889145641e-05	0.000119239982534269
AC073534.1	0.213701068315789	0.715742485189781	1.74384649777429	0.00317489997131863	0.00826134569910088
AC068831.1	0.0819737102105263	0.279437247586375	1.76929113531289	4.86818223464574e-09	1.69905220666153e-07
AL035461.2	1.29109706068421	3.52125053588808	1.44749041608587	1.98045663833185e-08	5.2373044933507e-07
AC096921.2	0.753887822789474	0.366942031527981	-1.03879770076792	5.67807861766048e-08	1.21295479245929e-06
AC010719.1	0.333171117473684	1.0920759193382	1.71273790921136	6.68969898705052e-05	0.000364412550084068
AC007611.1	0.0715825376315789	0.146296728291971	1.03121791218549	0.00176088416227711	0.00518674564580446
AC122710.3	0.0513316361052632	0.149419487085158	1.54144816496084	2.26890364428119e-05	0.000151335873073555
AC097347.1	0.153848690526316	0.406274175255474	1.40094149852049	0.017776680479669	0.0342030169613631
AATBC	1.18919689557895	5.67779891976886	2.25534415449219	0.00115551504613958	0.00372132876715445
AC010913.1	0.0369383728947368	0.104737858532847	1.50359078961116	6.77646228327875e-06	5.6264319621746e-05
AC100793.3	0.118978766526316	0.0575259440608272	-1.04841946691746	0.0107327548886723	0.0227181691102609
AC004069.1	0.407070622526316	0.879448543861314	1.11132005991329	0.000618528669437284	0.00226404122111708
AC087667.1	0.0378379312631579	0.0851289911021898	1.16981731911012	0.00699530022357204	0.0158702899630019
AL139286.2	0.307302948263158	0.642120603564477	1.06318268263487	0.00314509705650028	0.00819445209642846
AP000302.1	0.00411252947368421	0.0458120757883212	3.47763001070147	0.000603365924019752	0.00221936620213883
AC005884.1	0.358627484789474	0.0769716140510949	-2.2200876536669	1.31423188670795e-11	1.71507261215387e-09
AC006270.1	0.0964553007894737	0.8136368813382	3.07645264639282	6.46037055030932e-05	0.000354493641805364
AP003390.1	0.525810461105263	1.20215629833333	1.19300973015494	0.00133612711461572	0.00417323628007464
AC092910.3	0.210284601368421	0.507205095201946	1.2702260294741	2.963079424069e-06	2.88287938131057e-05
AC124854.1	0.168677826210526	0.0473375323333333	-1.83321392787248	6.82572170948983e-07	8.96604101139331e-06
AC009137.2	0.0718659171578947	0.152827803326034	1.08852739955655	0.0106017775615924	0.0225203364126819
TEX26-AS1	0.0700719404210526	0.015349075406326	-2.1906850941484	4.8622682574667e-08	1.08911180408853e-06
AP001471.1	0.197464324789474	0.0653801623357664	-1.59466716564303	9.23878065956758e-06	7.23565768858212e-05
NALCN-AS1	0.237981870894737	0.0438209397104623	-2.44115934796138	0.00869384652865463	0.019054092994346
AC020922.3	0.0790129442105263	0.285990980956204	1.8558087250015	3.60439047398981e-05	0.000219889796904073
AL139289.2	0.502619256157895	1.74439684390511	1.79519043592733	6.04975932644078e-08	1.23947799442403e-06
AC145343.1	0.201587235315789	0.827965168681265	2.03816578788137	1.06524659163609e-06	1.28407134329146e-05
AC021242.3	0.0569790895789474	0.205964321593674	1.85388997119983	9.57621674761069e-05	0.000488411462497086
AC092118.1	0.0776366111052632	0.492469765927007	2.66522610642526	0.000394483314135418	0.00155692526939837
AC106895.2	0.0588871877894737	0.00821443100486618	-2.84172122646041	1.6765391081773e-07	2.83500401870094e-06
LINC02466	0.0315093938421053	0.156320756912409	2.31065545195713	0.00454835700929631	0.011036292290544
MIR2052HG	0.0298750385789474	0.145542876591241	2.28443174911419	0.00433397390887247	0.0106104589620561
AL391069.4	0.0218299488421053	0.0490471804184915	1.16786145301887	0.0233303024013247	0.0428349349485473
HHIP-AS1	1.66922616705263	0.410341869340633	-2.02428116918431	3.46221891056787e-06	3.2531308146942e-05
AC096759.2	0.0223808917368421	0.295860409542579	3.72457723087833	0.000204816669528681	0.000915498486359398
N4BP2L2-IT2	0.232365912684211	0.567615120430657	1.28851457553825	3.94511207424153e-05	0.000237776182546907
AC013643.2	0.0719852815789474	0.0238801488199513	-1.59189012962108	0.00314781347406199	0.00819797149014929
LINC02587	0.235613110789474	0.073422060892944	-1.68213430546252	5.8696446113608e-07	8.00021821956691e-06
AL590666.3	0.0154459891578947	0.0487674434355231	1.65868607929156	0.0064050940526551	0.0146866996172989
AC104435.2	0.0471422484210526	0.143090757961071	1.6018380195383	0.00327901225173457	0.00848078868899725
TRPM2-AS	0.278238151421053	2.14792817881509	2.94855359630529	8.05857568710245e-05	0.000421597155528272
AC116914.2	0.55444886968421	1.48850388069343	1.42473665405325	1.77738009346138e-06	1.92592287022539e-05
AL023802.1	0.00230011631578947	0.0126176976472019	2.45566996106854	0.0178606526854769	0.034342568248212
AC009065.5	0.269776134684211	0.9199525273309	1.76979668692204	0.000431986154620881	0.00167412064957337
TBL1XR1-AS1	0.0275947931052632	0.285463282080292	3.37083721590393	0.0243575032102527	0.0444027002038102
AP003117.1	0.148696598684211	0.0333869295328467	-2.15501632175726	2.8914107725758e-07	4.41838877495953e-06
TFAP2A-AS1	0.364627924947368	1.23590555016302	1.76107153524634	1.54334116330569e-06	1.71887958753792e-05
AC108718.1	0.16497549	0.0493658081995134	-1.74066765098059	0.000861259572626223	0.00295774669020321
AC114956.1	0.168679017578947	0.504232985221411	1.57980997332413	0.000714288030927241	0.00255240658083812
FRGCA	0.0629133591578947	0.349343260844282	2.47320700989976	0.00184296433067901	0.00537054120245927
AC090502.1	0.008082826	0.191952234698297	4.56974375492163	0.00448292007663646	0.0109197973655095
AC127024.5	0.908584180842105	2.10554094053771	1.21249883553376	4.6173528040862e-07	6.59951640069749e-06
SNX29P2	0.0539254005263158	0.0213357710194647	-1.33769074017943	5.37120804861017e-08	1.17248588784752e-06
LINC00639	0.121759606421053	0.060041596053528	-1.02000136758726	5.95673818887669e-05	0.000331606377912258
AC116348.1	0.107254301368421	0.504379997542579	2.23347555580924	0.00368028715341764	0.00931121174084299
AF001548.1	6.77491968589474	0.217669327379562	-4.95999381269989	2.64553586134662e-10	1.70574154390002e-08
AC019155.3	0.168746118473684	0.679886928805353	2.01044051596502	0.00243147228347818	0.00668015016829268
AC087741.1	0.594693037842105	1.55350680300243	1.38531146813239	6.88042690047949e-05	0.000372100925077283
UCA1	13.4559406476842	58.8652266914793	2.12917239884572	0.0197024974802375	0.0372282317827717
AC010894.3	0.169005960789474	0.753868531189781	2.1572388198063	0.00236137279203036	0.00653843213586635
AL391095.3	0.0459384306842105	0.143545069114355	1.64373029533585	0.00112429610780685	0.00365111414211727
CDKN2B-AS1	0.0497522131578947	0.34396921579562	2.789446845387	0.00217884798495446	0.00612806212410556
AC090877.2	0.010444536	0.0655355883552311	2.64953015666912	0.00605757740147981	0.0140183643566242
AC099811.5	0.222567032210526	0.0995101126155718	-1.1613248583342	1.76618204262174e-07	2.94510855607175e-06
AL022322.1	0.499494282052632	1.38180216001217	1.46801100415315	0.00189550536828605	0.00548901918311537
STRA6LP	0.0234061831578947	0.0112199774841849	-1.06081991280198	5.60515098715293e-05	0.000315644665815
AC015845.2	0.223809980368421	0.06016337343309	-1.89531700386155	4.99385346936503e-05	0.000286053263641492
AC093523.1	0.106311801736842	0.0419787948223844	-1.34056910648365	0.0199401010597575	0.0375619771182326
AC004951.1	0.0752291658947368	0.172491657613139	1.1971625894231	2.38037628901238e-05	0.000157967694548985
AL121772.1	0.0936535988421053	0.291004292798054	1.63563409612192	0.00963220249207196	0.0207545856313134
AL357055.3	0.172997933210526	0.0807661787493917	-1.098931613611	6.45013120847491e-06	5.43303557361664e-05
AL662797.1	0.241844717842105	0.576239629768856	1.25258785441595	2.16303564017616e-06	2.25038774681822e-05
AL049555.1	5.57912325205263	11.3391901287616	1.02320727496798	0.00023920606045597	0.00103904050717597
AC098617.1	0.0315990613157895	0.00484708114841849	-2.7046935612275	1.49684657347101e-09	6.75606765454622e-08
LINC01391	0.00443889052631579	0.0369727620413625	3.0581917898444	0.00702181621577697	0.0159244286903321
AC013356.2	0.0979394881578947	0.219113575189781	1.16171630782012	0.00179779744694537	0.00526606128044013
AC026333.4	0.140665683684211	0.558463524087591	1.9891926379176	2.47460471836994e-07	3.87926516833491e-06
AL353801.3	0.0591643442105263	0.259663554810219	2.13384364514918	1.47068967855446e-06	1.66427067746747e-05
AL359091.5	0.620562254842105	1.51045828554501	1.28333848760402	0.00035998334420645	0.00144257677921984
AP000692.1	0.389731174105263	0.795218297352798	1.02887161708981	0.010340957546065	0.0220599744666056
AC108134.4	0.318773414421053	0.652245945350365	1.03288475649997	0.00244044101169232	0.0066881197944256
PPP4R1-AS1	0.258845868789474	0.596034992012165	1.2033037380897	0.00134899220024265	0.0042067533392502
AC009275.1	0.486001334263158	1.44444087824088	1.5714789751004	2.63174834549051e-05	0.000170608912721161
NCK1-DT	1.25198697031579	2.57358954527981	1.03956243251318	8.7062078236167e-07	1.08430219014878e-05
AC091965.1	0.181942224684211	0.0800454144184915	-1.18458973661407	0.00486975832413384	0.0116932636879102
MEG9	0.397082212315789	0.102138765744526	-1.95890720478992	7.48906834259152e-06	6.09998334607556e-05
CARMN	1.60150338289474	0.211972538776156	-2.91747756592654	3.10463234426093e-10	1.92135133635035e-08
AC024267.5	0.0246146488421053	0.107592133907543	2.12798354285928	0.00993980584994375	0.0213254662320273
LINC01266	0.109989498421053	0.0470939749951338	-1.22375138023953	5.98206930431855e-07	8.06974427726388e-06
AC112484.3	0.258305276947368	1.05862724032847	2.03504566077923	3.21832829263775e-06	3.07148247070022e-05
AC005021.1	0.0332798388947368	0.105665364705596	1.66678220888652	0.0171614686710671	0.0332323536878761
AC018521.6	2.50352522857895	0.932460766781022	-1.42484606338429	1.07551617146703e-06	1.29385242030392e-05
AC233280.1	0.0282887174736842	0.181810255343066	2.6841349038771	4.19679291580967e-09	1.49960404009556e-07
AC105384.1	0.187576781368421	0.0628271661216545	-1.57802084665944	0.00327581575687744	0.00847782116546591
AC048337.1	0.0214627706315789	0.125961915686131	2.55307937301455	1.31915832523424e-06	1.51703207401938e-05
HDAC11-AS1	0.0550056487894737	0.145909874420925	1.40742583213637	0.00136033581566585	0.00423772490993363
AL513123.1	0.0324949000526316	0.425275472618005	3.71011243553801	3.15612792893234e-06	3.02049044135807e-05
AC010789.1	0.0622376372631579	1.43915921539903	4.53129510513916	1.11449579507462e-06	1.33008315265068e-05
C2orf48	0.0740308217368421	0.413573621126521	2.48194622189414	8.53884077105968e-07	1.06788877393065e-05
LINC01224	0.226898230684211	0.989683453072993	2.12492179865954	0.00209164141808692	0.00593389576218137
AC016745.1	0.0202768122631579	0.081363560053528	2.00455194282243	0.00209414073753205	0.00593817989957718
LINC02244	0.0234996676842105	0.152706891104623	2.70005290669764	0.00341681164755339	0.00875795060643168
NRIR	0.0604763737368421	0.49077786403163	3.02062663848585	1.34901548021623e-06	1.54544655109504e-05
AC079160.1	0.0485703816842105	0.291430985328467	2.5850055460498	0.000551944968209336	0.00206052589810985
THCAT158	0.876502481947368	0.325560725058394	-1.42883150970396	5.25186065753522e-06	4.61594722213527e-05
LINC00659	0.0203656405789474	0.118718995343066	2.54334168978533	0.016151474824224	0.0316957513467854
MIR1-1HG-AS1	2.33956970647368	0.152734490038929	-3.93714542476535	1.05077838267212e-10	7.88477828897592e-09
AC011498.3	0.0521004275263158	0.136588623523114	1.3904702103024	0.00305119950423642	0.00800539799996994
AC069307.1	0.418964582631579	0.88221095603163	1.07429538695782	0.000243667016044578	0.00105536298507619
AC005537.1	0.198504226473684	0.401572640138686	1.01649125425778	0.00986982301358613	0.0212056362027765
AC073195.1	0.187842490157895	0.842298839160584	2.16480873885273	6.55791952320764e-11	6.13615545072414e-09
AL162413.1	0.651221942631579	5.30697527998297	3.02666861215859	0.00153086653535876	0.00465541631801349
AL391425.1	0.00926766321052632	0.0416621619391727	2.1684601835425	0.00198241633915351	0.0056804034768203
AP000695.1	0.235417840631579	1.1499204310292	2.28823847590223	1.46767308226851e-05	0.000106149897745276
AC011444.3	0.178827531157895	0.0531861542335766	-1.74944623390463	1.81136000339315e-05	0.000126437140701966
AC118755.2	0.0239374649473684	0.131821139357664	2.46123946561064	0.00232762762220235	0.00645094580613144
AC010336.2	0.0635720944736842	0.160229211858881	1.33367166772098	0.00932135268332334	0.0202080462831311
AC002401.1	0.0153571936842105	0.0744439484306569	2.27723996901097	0.00167926202422313	0.00500775456105884
AC002076.1	0.0782993484736842	0.20520078973236	1.3899640752272	0.00413336831114861	0.0101816208337403
LINC01354	0.445636206	0.121490605710462	-1.87502168871362	1.16854442551898e-06	1.38086066661229e-05
MNX1-AS2	0.100902052421053	0.819125051326034	3.0211281968061	5.0500572374346e-06	4.47131173987019e-05
AL136172.1	0.00887227573684211	0.0692852642116788	2.96517244039863	2.67909471561644e-07	4.17730015008974e-06
AC073529.1	0.0616893307894737	0.137387588588808	1.15515877789915	7.10232097077962e-05	0.00038135270829687
AC243960.3	0.274665881684211	0.09365382386618	-1.55226790781471	2.85212246912252e-06	2.81188046949454e-05
AC135983.1	0.0363120601578947	0.0150037328223844	-1.27512730581229	0.00799679198005431	0.0177270096958146
MIR4435-2HG	1.14399882763158	2.89516563654501	1.33956031556632	5.79775135353416e-06	5.00775559356339e-05
CERNA3	0.00256794684210526	0.0449597453381995	4.12994662053188	0.000219523378041201	0.000966734488832571
AC026367.1	0.155838331105263	0.33040653979562	1.08419210997013	0.0019817770552723	0.0056804034768203
AC092325.1	0.123773277210526	0.0420756434647202	-1.55664262865597	0.000113606805748422	0.000562227250542273
AC079466.1	0.00542431773684211	1.47609888359611	8.08813196638866	0.00881854246139828	0.0192873153026482
AC083906.3	0.0156264166842105	0.121637857554745	2.96053341614256	0.0156255376019725	0.0308552967844214
LINC00702	2.55154175005263	0.295851773367397	-3.1084228003721	5.54537334723095e-05	0.000312865580377595
LINC00970	0.167726812421053	0.0590332458588808	-1.50651375962735	0.000956024243628918	0.00320615281257229
AC004233.4	0.0240541464736842	0.17104857422871	2.83004856509505	2.80698484845242e-05	0.000180603751824865
SUCLA2-AS1	0.346855803052632	0.705216993776156	1.02373121831446	4.28058508439787e-05	0.000253166200725703
KCTD21-AS1	0.267626962736842	0.580390550871046	1.11680056043577	0.000379933405119826	0.00150543909632628
AC100778.2	0.133913064368421	0.2790284413382	1.05911546848772	0.0093849405349108	0.0203312154568999
AC106875.1	0.00591406531578947	0.632011051051095	6.73965579781357	0.00231378662334243	0.00642147993524023
AL109811.2	0.362264069210526	1.1691600866399	1.69035885789248	1.83458512298543e-08	4.89467310812513e-07
LINC00654	0.569028695368421	0.27234133293674	-1.06308545238215	0.00138976246985608	0.00432042677708237
AC079313.2	4.03251919531579	0.278792350311436	-3.85441851957021	5.04247721194216e-07	7.08899079702314e-06
AL591845.1	0.670174209894737	1.92375981727494	1.52132061495189	6.17181728218794e-06	5.23296880578732e-05
AL023803.1	0.320291188789474	0.698659908635036	1.12520624601985	5.89452928131627e-05	0.000328855569477152
AP003559.1	0.0541708247894737	0.206167991939173	1.92823240617594	0.000831639680513799	0.00289075448878074
AP003680.1	0.0114826974210526	0.0243308181289538	1.0833232441139	0.00283416168417198	0.0075280852168515
AC006141.1	0.00324550315789474	0.069139543243309	4.41299700771251	0.000292786177602191	0.00122480517362087
IGBP1-AS2	0.0243656564736842	0.0760169350291971	1.6414717645336	0.0151021861523988	0.0299895545725604
AC112250.2	0.102630466631579	0.0449548470462287	-1.19091048839177	0.0127871940454502	0.0261806022697263
AL353708.3	0.142213880631579	0.672320759437956	2.24108741224494	2.04848417367321e-10	1.41345407983451e-08
KDM4A-AS1	0.315019416894737	0.820765638143552	1.38152957795317	1.0858657982816e-06	1.30108830081526e-05
AC105219.3	0.187929089736842	0.598470355350365	1.67109138614579	1.97738529573494e-05	0.000135476102920308
AC090159.1	0.00478582878947368	0.0358593098467153	2.90550703091292	0.00263894648275253	0.00710704160429046
LINC02078	0.0456353355263158	0.00854444201703163	-2.41709315169618	8.80817497687728e-08	1.70566046407078e-06
FARP1-AS1	0.314913359736842	0.814249312121655	1.37051563284184	0.00308352346981929	0.00807256493210868
NCBP2-AS1	0.110093929052632	0.371908587542579	1.75621314476805	7.12099000668622e-05	0.000382013431725982
DSG2-AS1	0.113628730789474	0.249367647861314	1.13394664337345	0.00108100602800664	0.00354252260812
LINC01779	0.0275712959473684	0.00674977718491484	-2.03025529701316	1.05206019070794e-06	1.27578160197088e-05
FAM225A	0.0344675661052632	0.129073415085158	1.90488055024329	0.000109255966534208	0.000545189997593392
AL591848.2	0.166167819421053	0.813495907072993	2.29149407497981	0.0133974245165327	0.0271790176262923
LINC00161	0.220174588421053	0.0729376301386861	-1.59391273896017	1.6493796523511e-06	1.81664389745557e-05
AC025031.1	0.0552736964210526	0.157350013163017	1.50931229839536	0.0123290515136651	0.0254772104084446
AC016027.1	0.194616409052632	0.531322412717762	1.44895421529048	5.86106474209249e-08	1.2259223570307e-06
WARS2-IT1	0.297036923526316	0.128632972815085	-1.20738177834989	3.67131303496847e-07	5.45517132398904e-06
CD81-AS1	0.163156684263158	0.064910317486618	-1.32973837574743	1.06561408329181e-07	1.98660911242259e-06
AC020928.2	0.00293909710526316	0.0172079671946472	2.5496317492116	0.00294357357654307	0.00778083319242098
AC009974.1	0.301198545526316	0.0919937878661801	-1.71110645570326	1.98843128201172e-06	2.09046462100111e-05
LINC02081	0.0264602444736842	0.696589818476886	4.71841109004512	4.91133261420813e-07	6.98642883485578e-06
XXYLT1-AS2	0.488403427736842	0.185479500973236	-1.39681357524913	7.08630947327889e-05	0.000380833623707191
AC067750.1	0.576928284526316	0.226586296905109	-1.348331379824	0.00148352774307399	0.00454600155266624
AL157838.1	0.189275658368421	0.672007646510949	1.82798876252857	4.31558235303911e-05	0.000254734101298396
AC003005.2	0.0227829460526316	0.0657228627396594	1.52844100883509	0.0149375401732744	0.029731450152575
AC007966.1	0.0729009231052632	0.244912699085158	1.74825859385642	0.019152964205852	0.0363500613745588
AL645608.1	0.196132724736842	0.631090620579075	1.68601691264823	0.000428482736265472	0.00166269028170758
MIR22HG	27.1911334683684	6.96017779047445	-1.96594022787988	4.86818223464574e-09	1.69905220666153e-07
AL049795.1	0.0694728321052632	0.162748032649635	1.22811928769069	7.44724025418614e-05	0.000394271625426024
AC019211.1	0.00958208342105263	0.0938429563649635	3.2918371851147	8.85366180183361e-05	0.000457922381670261
C1orf147	0.0616314080526316	0.133959645021898	1.12006080127209	0.000508139684417338	0.00192209358888297
AC126178.1	0.179970541	0.90602056580292	2.33178302428676	0.00199735512939456	0.00570958230559788
AC108156.1	0.131723947368421	0.0132091523090024	-3.3179078604944	6.40832012746852e-08	1.30403883814215e-06
ENO1-AS1	0.182359812263158	0.430658171812652	1.23975537782977	0.000653334462295923	0.0023714359531504
AP006216.1	0.0112706466315789	0.0502172883990268	2.15561383926408	0.00240914266342499	0.00664325086732182
AC068790.3	0.0830015429473684	0.316520353437956	1.93108821267218	2.85138970245517e-05	0.000182094599828068
AC246817.2	0.112010911631579	0.0457927992530414	-1.2904466175549	3.07109089400325e-05	0.000192641156078386
LINC00114	0.0638036573684211	0.0257525752944039	-1.30892241378883	2.71210283532178e-06	2.70444407316223e-05
LHX1-DT	0.00558675442105263	0.26531276450365	5.56953987210876	0.000253873896475888	0.00109013233229239
AC120498.10	0.995169536736842	0.138965974781022	-2.84021063508654	6.52224402648744e-10	3.40461138182644e-08
ASMTL-AS1	1.53205371889474	4.06581312222628	1.40807702199639	4.28058793497565e-05	0.000253166200725703
AL158063.1	0.130666756631579	0.364839249620438	1.48136879690582	9.93258584556616e-05	0.000504017859940268
NGF-AS1	0.0563539067894737	0.00849769771289538	-2.72937170116339	5.91908783663444e-08	1.23036995266478e-06
LINC02256	0.518588533526316	0.172907999883212	-1.58458568794934	3.76210373791311e-08	8.92014944386572e-07
LINC00518	0.00372102005263158	0.110216896372263	4.88850343219607	0.0012144350450485	0.00388192416156877
AC004263.1	0.0624526525789474	0.207518989046229	1.73240860198913	0.000293322992745282	0.0012256224635153
AL441992.1	1.94635403078947	4.31145570231874	1.14740090517849	1.55842572161621e-05	0.000111904660369164
AC127024.4	0.432237850105263	1.05378635371776	1.28568508595656	0.000576916026197245	0.00213517889327169
LINC00456	0.0269272930526316	0.233907260917275	3.11879553535776	0.00990079921745049	0.0212493735081714
AC098820.1	0.0951032237368421	0.211251882379562	1.15139804631252	0.000831270633573699	0.00289075448878074
BX649632.1	0.0980096152631579	0.212157256690998	1.1141388285302	0.00190150617494546	0.00550373267511938
AL096828.3	0.160241250684211	0.821249914343066	2.35757572840764	5.29842515647756e-09	1.80718444399629e-07
AC079313.1	1.41893817578947	0.229646775372263	-2.62732330050866	3.07095577010858e-06	2.96381792410962e-05
AC015802.4	0.0784420354210526	0.26811862636983	1.77317257142483	1.76196145188686e-07	2.94510855607175e-06
AC119403.1	0.190064168315789	0.555754516326034	1.54796119255079	0.000194948620933487	0.000878590911101259
LINC02584	0.0298753645263158	0.116664886520681	1.96534218650269	0.00524667081861871	0.0124933617311258
AL136038.5	0.0840103593684211	0.299814604340633	1.83543151688451	2.74904265282436e-07	4.25620864146621e-06
AL139099.2	0.0900670162105263	0.2445618806618	1.44112877863963	0.000732809630539739	0.00260762075407828
SLC14A2-AS1	0.0610390615263158	0.0222939559805353	-1.45308014070614	8.2957074653345e-07	1.04620025030258e-05
AC245100.1	0.0191457086315789	0.0582577525523114	1.6054289877503	0.0110609642987032	0.0232408010798444
KCNK4-TEX40	0.0206363521578947	0.00943802859124088	-1.12863052425745	0.0158507896388704	0.0312281884483554
AP002478.1	0.0591022843684211	0.3953991513309	2.7420239761806	8.20485695490462e-06	6.58472677811396e-05
AC011933.3	0.123031961210526	0.282195093615572	1.19765975754705	0.0089658950977714	0.0195672087135699
AP005329.1	0.223606653368421	0.495638525527981	1.14832521529534	3.32005489623963e-05	0.000204833397144157
AC068724.1	0.0206632642631579	0.124472473798054	2.59068664987134	5.61083330150171e-05	0.000315668531479988
Z84484.1	0.182392132	0.541056980009732	1.56873703961408	0.000152867795925683	0.000721435046337952
UBAC2-AS1	0.452355377368421	0.998612189491484	1.14246789535251	2.15195634662139e-05	0.00014466062652596
AP002784.1	0.139807583736842	0.505780715109489	1.85506940906146	0.00417837276215698	0.0102714052789633
AC005280.1	0.0575291976315789	0.0269193628661801	-1.09565008457019	0.000209829812538962	0.00093512128037965
CALML3-AS1	0.190244410263158	1.62030118646472	3.09033604015312	0.000609858997953686	0.00223824997639586
AL035458.2	0.0756581148947368	0.278020270627737	1.87762333894841	0.000337132529190622	0.001368361442009
AL355512.1	0.0915130952631579	0.361588115445255	1.98229715169334	0.0142330919425464	0.0285947961616821
AC018695.2	0.0334650992631579	0.119214770462287	1.83283379509101	0.0145255701447466	0.0290845562868021
AP003469.2	0.0979710843157895	0.506301784364964	2.36956965595103	0.000180755587840486	0.000827507839015738
AL158211.1	0.422352538526316	0.188239879703163	-1.16587541858699	3.24875675296532e-05	0.000201678250134962
AC015853.1	0.0614627895789474	0.127733873301703	1.05535600669677	0.0100101621493046	0.0214457542406408
AP006621.2	0.563093096526316	1.39985937368127	1.31383653617631	0.000932682777011681	0.00314214756403579
AC156455.1	1.15852687652632	0.560308162408759	-1.04799909889871	5.96040782554267e-05	0.000331606377912258
AP001269.2	0.144592859736842	0.0579095043576642	-1.32012425700181	0.00029338988506938	0.0012256224635153
AL513283.1	0.145137253421053	0.0623310876301703	-1.21939408181892	5.78315512458653e-08	1.21811509518923e-06
AC009754.1	0.0989441968421053	0.347926277038929	1.81409464260415	0.0249753601715048	0.0453225777235621
AP001062.2	0.0919236132105263	0.235083856459854	1.35466805874866	0.0183210386617597	0.0350705341474947
AC099754.1	0.132291014421053	0.00788267828467153	-4.06888536769906	6.29357105554198e-14	3.13249870034072e-11
AC004448.2	0.0236390493157895	0.00717643399026764	-1.71983297219918	7.12882864281096e-07	9.28294107218963e-06
LINC01970	0.0343168060526316	0.0943459905182482	1.45904592399556	2.90659081376048e-05	0.000184833312023349
AC093510.2	0.297160117157895	0.106695023192214	-1.47774761702395	4.01574746325974e-07	5.86533625838156e-06
AC084809.2	0.134258743	0.402137013296837	1.58267108974562	0.000105054110504084	0.000527290823876268
WDFY3-AS2	0.629810586736842	0.263892282532847	-1.2549688485052	7.78652064200263e-08	1.55290642571235e-06
AC018809.1	0.212414217157895	0.784972867389294	1.88576245725263	1.79409951581831e-06	1.93710562705512e-05
AC110285.2	0.641680977842105	2.22431491332117	1.7934329345796	0.0060770592323888	0.0140417962171016
LINC00710	0.00569268605263158	0.00178602441849148	-1.67235773328008	6.86745282027036e-07	9.00116141486528e-06
IL6R-AS1	0.161022768526316	0.0612647183187348	-1.39413631313357	2.26419438558159e-06	2.32533549083017e-05
AC012213.3	0.104337728842105	0.219104127931873	1.0703557298812	0.00114020653055809	0.00369202518712666
AC009806.1	0.435105343421053	0.176365149832117	-1.302799225239	7.80088700106601e-05	0.000410153525951788
AC087623.3	0.169339486210526	0.0519882103722628	-1.70366201867806	4.2670670427461e-06	3.87692500995597e-05
AC015660.1	0.0353265971052632	0.238641956756691	2.75602102131175	0.0229194410594551	0.0422047972807418
AC124944.1	0.0800559984210526	0.172905212508516	1.11089995212994	0.000519176892668172	0.00195472279765385
LINC01820	0.0270766016842105	0.394014613141119	3.86313055069887	0.00124607507697193	0.00395777179209656
LINC00115	0.361045685789474	0.844660953849148	1.2261909575187	2.18129666273083e-07	3.50115611400352e-06
AC022893.3	0.357753768684211	0.104130470274939	-1.78057467828205	0.000269295416526806	0.0011440767058814
AC002550.2	0.503096423526316	1.15789154881265	1.20259329425394	8.05302408532494e-06	6.49762144949e-05
AL645940.1	0.162621813894737	0.55480338729927	1.7704558041527	3.01827268501408e-05	0.000190355400116116
AP003355.2	0.102574079210526	0.0230038225328467	-2.1567206854055	2.58323291947457e-07	4.03831958739735e-06
LINC01208	0.00152217210526316	0.0600793564841849	5.30266596776881	4.26164982533491e-05	0.000253166200725703
AL118511.1	0.0999582564736842	0.292103406141119	1.54708153866866	9.48881490910732e-05	0.000484777497015925
PGM5P4-AS1	0.375588789578947	0.0230949582262774	-4.02350416087845	5.8599396590154e-14	3.13249870034072e-11
AP001178.3	0.0158207147368421	0.0842053183138686	2.41209657685769	5.31623061729251e-06	4.66569187070277e-05
AC024060.1	2.60280478426316	5.87105106443066	1.17355169412685	2.60419215758179e-06	2.61858718960862e-05
AC012360.1	0.0624236284736842	0.145044183958637	1.2163283231425	0.00101843873020795	0.00337213882925445
AC015977.2	0.0443742589473684	0.00838496863017032	-2.40384573511292	2.88137370335445e-07	4.41838877495953e-06
LINC01980	1.31319986089474	5.57794359534793	2.08664684358087	0.00172973441973172	0.00510899899162481
CERS3-AS1	0.409580477789474	0.169647860007299	-1.27160372093361	0.00147781820286427	0.00453777118761852
AC004241.3	0.666500307473684	1.37199392045255	1.04159664270903	1.46140954562986e-05	0.000105952192058165
CCND2-AS1	0.154390523157895	0.0457363194160584	-1.75517202330231	2.3984206358738e-05	0.000158740011875969
AC015909.3	0.019075545	0.00803357326034063	-1.24761054308465	0.00113121001695692	0.0036666596823933
AL591806.1	0.0735697035789474	0.566434904666667	2.94472648574991	2.73428345108114e-05	0.000176493586632689
AL355802.2	0.29137197668421	0.743431016790754	1.35133675051026	9.81910660350022e-07	1.20294075389412e-05
LINC02308	0.140258346789474	0.0676421464257908	-1.05209228303075	5.79423744924781e-05	0.000323862266367175
AC004943.3	0.0415559037894737	0.151756748997567	1.86863531977302	0.000405772987344827	0.00159310349446108
LINC00908	0.425243723684211	0.0633715095206813	-2.74638365651488	4.48492304843529e-11	4.64189535513052e-09
LINC00327	0.238831666315789	0.0926828571459854	-1.36561970981539	0.000650250478386906	0.00236286538847252
LINC02163	0.158834262315789	0.936330439664234	2.55949560867454	3.39939846039999e-05	0.000209133876404522
AC005358.2	0.0348060506842105	0.0107518368150852	-1.69475497895918	1.02440804937373e-05	7.89412261924326e-05
AL513217.1	1.41828367305263	0.259940463596107	-2.44789298371877	9.26632405175055e-06	7.23565768858212e-05
LINC01675	0.0487265064736842	0.199501396311436	2.03362014893609	0.00846066914601194	0.0186383107829393
SALRNA1	0.0185234252105263	0.0738955160681265	1.99613592979958	0.00282357734379866	0.00751161023749549
AC024581.1	0.0504429880526316	0.186897778515815	1.88952377804833	0.0153506356003148	0.0304124968675544
AC004466.3	0.0861348335789474	0.341097768467153	1.98551661903098	1.8174359996995e-05	0.000126713917609711
AP000442.2	0.395888992789474	0.87700141379562	1.14748321286049	6.08976101829187e-06	5.2001188325471e-05
AC112491.1	0.982908190105263	2.70371439502433	1.4598141905368	5.96040782554267e-05	0.000331606377912258
LINC01996	0.0653557701052632	0.0154817743552311	-2.07774378653387	0.00323642208104736	0.00839595581353816
AC008109.1	0.258574736631579	1.33580081138929	2.36905166325216	0.000265960605665348	0.00113244544428593
LINC02527	0.0233512172105263	0.156283501484185	2.7425958249018	0.00804139840406522	0.0177995997859895
AC022390.1	0.113941832421053	0.349390167399027	1.61654149520537	0.00339726267359535	0.0087335870352968
LINC02094	0.0796762607894737	0.0209904832822384	-1.92441455981004	1.65231978679117e-06	1.81664389745557e-05
AC131532.1	0.430293319947368	1.85123485614599	2.10509558515593	0.000273678719290725	0.00115721989474954
AC016705.2	0.348081300842105	0.140997710245742	-1.303752579667	6.03788366365294e-05	0.000334676044625195
AC131009.3	0.762437308368421	2.38235164765937	1.64369575678267	5.13440795294076e-08	1.13315628461409e-06
AC090912.3	0.0382798512105263	0.123116454153285	1.68536645931785	0.0120222871949361	0.0249291157275307
AC104211.1	0.0480752518421053	0.0160522124257908	-1.58252226198267	8.83084191370659e-06	6.9660373203654e-05
AC007014.2	0.129299144578947	0.487155890963504	1.9136707812413	9.40101283929209e-07	1.16119917848293e-05
AC087301.1	0.0723776131052632	0.246075638627737	1.76548640284025	0.000356054388512332	0.00142993052984878
AC011468.2	0.0282123546315789	0.0626259205620438	1.15043282545062	0.00128356425542841	0.00404474342537362
AC109309.1	0.276220403052632	0.0764335816520681	-1.8535413471135	2.13781770290669e-07	3.44981711573894e-06
LINC02257	0.023892804	0.447533539394161	4.22734772602101	2.53082928809355e-05	0.000165136611048104
ABALON	0.203973176421053	0.482406978321168	1.24187133443444	0.00152263917335058	0.004632745423736
AC069360.1	0.617752163631579	1.79253099862044	1.53689800436664	0.00412786976352087	0.0101722504886764
AC073573.1	0.0119760623157895	0.0777391761581508	2.69848818538689	0.00027622170715614	0.00116443743543421
AC132872.2	0.0567850280526316	0.148670935170316	1.38854012752662	4.83477566077933e-05	0.000278266138942074
AC012409.3	0.169263364894737	0.0821029787396594	-1.04376328249293	6.65754382587464e-05	0.000363650915256829
AC084064.1	0.169235971631579	0.0287993148394161	-2.55492985613852	1.83400494537673e-08	4.89467310812513e-07
AC024361.3	0.116201021315789	0.451498108705596	1.95809719541344	1.97921942797119e-05	0.000135476102920308
AC253536.6	0.429024759157895	1.01526362708516	1.24272157791468	0.00129295289915529	0.00406579164674133
AC025031.2	0.0322041621052632	0.125166449693431	1.95852884496856	0.0129349173155321	0.0264379668522776
AC024361.1	0.336508076052632	0.702736874990268	1.06234347432936	0.00133609112153718	0.00417323628007464
AC011921.1	0.100346159421053	0.352276147527981	1.81172139280325	2.85429320867255e-06	2.81188046949454e-05
LINC01165	0.0283403697368421	0.0111794534160584	-1.34200892630078	0.000503419573869097	0.0019066420832405
SNHG4	0.653955573421053	1.6284727216837	1.31625501911438	9.65152531534081e-05	0.000491404413688866
AC068870.1	0.0147474225789474	0.0363633742092457	1.30202324014681	0.00457326767806718	0.0110877729690781
LINC01095	0.0142099025789474	0.00597557291970803	-1.24974771766632	0.000362643811054335	0.00145223334743254
LINC00649	0.341681962947368	0.961844879688564	1.49315015261045	1.0752594419425e-05	8.23314085456738e-05
LINC01633	0.0589850533684211	0.244533817973236	2.05161266608276	1.21166747845573e-05	9.04681576264894e-05
LINC00337	0.0836536602631579	0.416252197284672	2.31495731597606	7.31175023616081e-08	1.46797447049075e-06
AP001628.1	0.447309697736842	1.50467694092214	1.75010782724747	0.00026223411074819	0.00112042090165223
AP001178.1	0.0239994038421053	0.117048617627737	2.28603742189282	0.00653814720133036	0.0149575067262142
DHCR24-DT	0.112190709894737	0.366400197576642	1.70746706483452	2.83359752676011e-05	0.000181731687533557
LINC00501	0.00372716626315789	0.0180404573698297	2.27508483289069	0.0241975004445833	0.0441646686436101
LINC00570	0.0797652767894737	0.0158626616861314	-2.3301259835411	4.13874880549891e-09	1.49668126984397e-07
FLJ42969	0.0260117842105263	0.190109626605839	2.86959432207934	0.000852140443930191	0.00293650923358952
AC005842.1	0.128729638736842	0.046962444323601	-1.45476485259654	0.0142807797426712	0.028661825742312
AC098614.4	0.492289931105263	0.226589510892944	-1.11942715359583	7.03749768850967e-05	0.000378888776897969
AL392089.1	0.129569199263158	0.0475421679318735	-1.4464432094995	4.93407653832834e-07	7.00218947035107e-06
C9orf163	0.0387871193157895	0.253088719265207	2.70599366740415	2.52311802123555e-10	1.66442609686561e-08
AC145124.1	0.372943540421053	0.120348450846715	-1.63173966751284	5.19782626584764e-08	1.14295058878694e-06
LINC02595	0.173133955105263	0.663238566075426	1.93763920485501	0.00119110924693321	0.00381752739420185
AC009652.2	0.0400533224736842	0.108143433481752	1.43295224077713	0.00326890744653276	0.00846559594544269
LINC00240	0.123384017421053	0.25371441276399	1.04004995022586	0.000216418783400822	0.000955969063101644
HCG14	0.107057028473684	0.240801306209246	1.169463703729	0.0216545819930265	0.0403202406030205
FMR1-IT1	0.270234978421053	0.547817488289538	1.01948089779923	0.0130760572101735	0.0266719576733508
AC132192.2	0.523033105157895	1.14126829181022	1.12566381411355	2.52408599084857e-05	0.000164875823754777
AC021491.4	0.100596541210526	0.489819291326034	2.28366889283652	0.00115537257292131	0.00372132876715445
LINC01936	0.320707463947368	0.0994359034306569	-1.68941916411675	1.96993748023004e-06	2.08236739473092e-05
AP001605.1	0.0163485918421053	0.00602762636009732	-1.43950448183035	1.32822817174912e-05	9.73547462150179e-05
AC040160.1	0.129406547368421	0.287789983097324	1.15310576525984	0.00767192950716966	0.0171270334070433
Z99127.1	0.00931819142105263	0.167715058377129	4.16981844992048	0.00277545826192128	0.00740821518288726
AC079062.1	0.187055358	0.503803869055961	1.42939691062899	0.0130864937818615	0.0266816108048056
AC010326.3	2.75127185357895	6.54228720641849	1.24969639551756	1.13273351713908e-07	2.07310954371521e-06
AP001189.3	1.08556788984211	0.379566351184915	-1.51602594558668	4.04262969929571e-07	5.89026846720198e-06
AC013553.4	0.194192498421053	0.0938790177250608	-1.04861281925218	1.02417120845473e-05	7.89412261924326e-05
LOH12CR2	0.966236357052632	0.472212579211679	-1.03293966493945	0.000379933405119826	0.00150543909632628
LINC02068	0.0111369980526316	0.0412570040875912	1.88927865192598	0.0135003105654938	0.0273699305385543
AL357054.4	0.662685223842105	0.287495408579075	-1.20478483562095	5.39677309648444e-06	4.71573407391791e-05
AC015923.1	0.0058833872631579	0.200463041715328	5.09054546697681	0.000446662520846338	0.00171659098120395
AC007285.1	0.0777530316315789	0.163904800973236	1.07588728047803	0.00198042282385256	0.00568011381346723
LINC01909	0.0799773158947368	0.263912142452555	1.72239496076952	1.01601290513501e-05	7.8495823288616e-05
AC000068.1	0.145214888894737	0.323946200727494	1.1575648572765	7.56671717791232e-05	0.000400202671533107
AC126768.2	0.415925280052632	0.200310710978102	-1.05408480830815	7.62000200852585e-07	9.75327762413234e-06
LINC00525	0.123041297842105	0.721362385554745	2.55158157167727	1.16843412215905e-05	8.82277991864249e-05
AL513327.3	0.114062667421053	0.372536386294404	1.70755466659113	9.54174118968037e-05	0.000487066941850776
LINC01732	0.00405546147368421	0.0566554644160584	3.80427711647103	0.000712146296559042	0.00254768427785693
AL008727.1	0.00925278842105263	0.0263326334841849	1.50889170324428	0.00146465117680059	0.00450656125798767
CDKN2A-DT	0.0167569545263158	0.183445794720195	3.45252195587214	0.00589330903211853	0.0137335147980619
AC084018.1	1.34554653789474	2.7460854550073	1.02918423141328	0.00405459890329998	0.0100163747502892
PDXDC2P-NPIPB14P	0.576446009789474	1.37521356943796	1.25439828948083	4.75729052902044e-05	0.000274069242281283
AP001160.2	0.154927950684211	0.373195517914842	1.26833421404312	0.000379862905618922	0.00150543909632628
AC118757.1	0.0123477978421053	0.0627601246836983	2.34559444998356	0.00121219153628906	0.00387681715095537
AL451069.1	0.103322435473684	0.0371230132457421	-1.47676783282879	5.03113257063311e-06	4.4611357195732e-05
AC138150.2	0.157085800842105	0.487208068474453	1.6329852456486	1.24105592209304e-06	1.45508958990713e-05
AC010201.2	0.191547902052632	0.462445167206813	1.2715770887414	0.000865851271477546	0.00296677492127073
RERG-IT1	0.155713130368421	0.0598721459221411	-1.3789337185099	0.000295865613325037	0.00123510519943685
AC019069.1	0.979939700947368	1.9962507386545	1.026528058369	6.45608535689746e-05	0.000354493641805364
AL031848.1	0.103407734210526	0.458103615180049	2.14732985442432	0.00161566855969822	0.00485914747688798
AC100801.1	0.0127944105263158	0.985124720262774	6.2667208013182	0.00153925227300746	0.00467381456492857
AL117329.1	0.0207422850526316	0.321488701688564	3.95412129571892	0.000270657015081392	0.00114661542804065
LINC02601	0.0946883732105263	0.239976259184915	1.34163249419619	0.00106988635380295	0.00351341782378507
AC108463.3	0.0118428497368421	0.0805245099635036	2.76541169856836	0.00191591626983796	0.00553743156853022
DNAH17-AS1	0.00721167242105263	0.0600915744841849	3.05875695181218	0.00127481416008992	0.00402735828900258
LINC01481	0.432403364605263	1.18497599764964	1.45440818273786	8.4577693185011e-07	1.06217550667285e-05
AL445228.2	0.158688481684211	0.323289057009732	1.02662725984916	0.0167381404073558	0.0325701967148645
AL391807.1	0.374956218368421	0.118147289603406	-1.6661356165879	1.41542882010488e-09	6.5360147746843e-08
LINC01985	0.396744259315789	0.0857468408540146	-2.2100539235782	3.08043254244095e-12	5.96510856524936e-10
AL596094.1	0.618944909789474	1.40383821664477	1.18149377304729	2.14839754972819e-07	3.45759530590304e-06
Z95331.1	0.0255316462105263	0.0571522827469586	1.16252456120711	0.00921789306262288	0.020027148771236
AC016257.1	0.0264925093684211	0.069222363729927	1.38565370378282	0.0193634581672974	0.0366799745592573
AC025766.1	0.0559290376315789	0.209335206411192	1.90414555605816	0.000267062678629389	0.00113619933367273
AC114956.2	0.356887912052632	0.736367964201947	1.04495582587851	0.000820031840904705	0.00286200647729706
SZT2-AS1	0.0430330850526316	0.112492063355231	1.38630504239458	0.00368128420150548	0.00931121174084299
AC082651.1	0.0802600634210526	0.0178566798175182	-2.16821843829413	0.000134265583351775	0.000643253229737195
AC126365.1	0.00168594257894737	0.0182375784038929	3.43528687446801	0.000533916965782444	0.00200068885492635
AL162254.1	0.0649923417894737	0.190056563618005	1.54808721274821	0.0154785016016043	0.0306354913005047
AC009704.2	0.154167735842105	0.424031553260341	1.45967075312954	7.32582388199294e-05	0.000389799671221324
AC084357.2	0.21170281	0.517938653593674	1.29074081151802	0.00106582818635008	0.00350392475501617
AC138904.1	0.0360703792105263	0.477265577187348	3.72590579018715	5.60301723151424e-07	7.74997982506451e-06
Z93403.1	0.0257293549473684	0.115748286257908	2.1695036401574	0.0179437430580395	0.0344361539569729
AC011466.3	0.0483630198421053	0.141050847469586	1.54423909799487	4.66236680400455e-05	0.000270417274632264
AC009065.8	0.768665601210526	1.62618471818491	1.08106312979501	7.77374427035813e-06	6.28492802215097e-05
LINC00398	0.136857478894737	0.0594328199221411	-1.20334253672218	0.00345137290033641	0.0088201751897486
RORB-AS1	0.090592247	0.0144054016009732	-2.65277770664289	4.016806296011e-09	1.47931829416896e-07
AP002387.1	2.32574802636842	5.19336502029927	1.15897482769892	4.31558522439561e-05	0.000254734101298396
AC012558.1	0.0324989993684211	0.00645140360583942	-2.33271031766987	9.07258889650736e-08	1.7456009982607e-06
AC120114.1	0.146704024263158	0.323438095107056	1.14058116560742	0.00245594565323961	0.00671665788730763
AC073314.1	0.0182545103157895	0.0464005957445255	1.3458903600132	0.000524894428895971	0.00197056989159632
AC009121.2	0.0937339868421053	0.242020056199513	1.3684824564532	0.00200647120199817	0.00572700543703681
LINC00898	0.000907249052631579	0.0323158572068127	5.1545998054523	0.000600918481338102	0.00221307585489118
AC018563.1	0.0303054006842105	0.0111309994793187	-1.44499177576219	0.000721425200693476	0.00257015755475545
AP000525.1	0.110535568947368	0.965869991975669	3.12731832716913	5.56162782750692e-07	7.73456063070356e-06
AC004034.1	0.106006450263158	0.420606205072993	1.98831808152815	6.97912107158556e-06	5.74700463549083e-05
AC073046.1	0.952663643263158	2.38073697498783	1.32136940260521	0.00331252951213327	0.00854906047348926
AL445493.3	0.0889452587368421	0.0295948325547445	-1.58757240994704	0.000317168309397356	0.00130497694401119
GHET1	0.177896536368421	0.407121896192214	1.19442239415397	2.60987242808191e-05	0.000169373666873251
LINC00355	0.114974561526316	0.707428188046229	2.62126900974812	7.84496786293121e-05	0.000411655088122168
SLC12A5-AS1	0.0310967896315789	0.152279904793187	2.29188802073088	5.59282956372395e-05	0.000315246534000327
AL031963.3	0.272974592052632	0.71661738720438	1.39243637378693	1.19335048812873e-05	8.93227304268923e-05
LINC01176	1.99185991057895	4.54635719462287	1.19059485229436	0.00060999116464828	0.00223824997639586
AC010998.2	0.0407927656842105	0.137198479790754	1.74987926803829	0.00395274782456799	0.00981321141062103
AC026740.1	0.704179799736842	1.80574463228467	1.35857813443644	3.57545405524265e-05	0.000218346395662478
TMPO-AS1	0.631878832947368	1.49970171127007	1.24695573560214	5.33053598455269e-09	1.80786483137118e-07
AC073283.1	0.0749073391052632	0.282307307206813	1.91408749190881	0.0170127957932472	0.0329763684684737
AP006545.2	0.140729825421053	0.511493805111922	1.86178865010174	0.000110895496320714	0.000551132035264155
MPPED2-AS1	0.231951241315789	0.108404854379562	-1.0973922048118	0.000167298319310576	0.000779729666786792
AL358334.2	0.140366743105263	0.384395006581508	1.45338843472178	0.00215225718473912	0.0060714285150324
AL132655.2	0.0602193922631579	0.30815319713382	2.35534770584828	0.00437384901880369	0.0106949961954699
AL355987.4	0.176009295631579	0.771615796909976	2.1322310549146	0.00139888690400062	0.00434204657948073
LINC01232	0.384747631631579	1.33033138937956	1.78980131900357	1.06446723317638e-07	1.98660911242259e-06
AL357153.1	0.0150900991052632	0.0567527827591241	1.91108885290742	0.00292514103777652	0.00774233758808309
AL445465.1	0.0162880113157895	0.00744814413868613	-1.12885757107162	3.45168831336284e-06	3.25282338227898e-05
AL133215.2	0.151258645105263	0.756049659021898	2.32146339578416	1.51434316528436e-10	1.09588511854353e-08
AC004471.1	0.165154376842105	0.50243003559854	1.60510750832528	6.17179739038689e-06	5.23296880578732e-05
AC243830.2	0.156996729368421	0.424389452209246	1.43465429539256	0.0126038279187581	0.0258934904162577
LINC00534	0.00554931063157895	0.0587328979513382	3.40378835635311	0.00111303895103284	0.0036293171227866
AC010168.2	0.328211848526316	1.00120877526764	1.60904361440397	4.24586000058947e-05	0.000252856126820819
AC018752.1	0.869962190105263	0.282393861024331	-1.62324397445544	0.00172582343718916	0.00510350644997366
C5orf66-AS1	5.53620047821053	0.710569126956204	-2.96184927468766	2.00824278679712e-11	2.46030233655982e-09
AC026585.1	0.0771182083684211	0.032415505919708	-1.25038744514515	1.03405053469606e-08	3.11929917576907e-07
AL356966.1	0.0229139275789474	0.0516739558978102	1.17321256739285	0.00255666150261116	0.0069446330317533
LINC01397	0.0330019334736842	0.114726802257908	1.79758001563673	0.0253769634231358	0.0459226032076925
LINC00316	0.0783733243157895	0.0251471223260341	-1.63996937548273	0.00134333143140105	0.00419127784963644
AL138966.2	0.167354899947368	0.468004594829684	1.48361190214243	5.24134875906009e-05	0.000298801677119067
AC092811.1	0.837534886052632	0.245320169751825	-1.77148343027178	1.63539403200866e-09	7.16589078404962e-08
AC010531.6	0.558464607842105	1.83026426421654	1.71251420895692	9.39678065460017e-08	1.79646096399888e-06
CFAP44-AS1	0.0173308291578947	0.0592851203892944	1.77432937804832	0.00619669205646289	0.0142797475681177
SNHG25	1.20200913021053	4.65897472577372	1.95456464956616	8.36261831857343e-09	2.65612686594689e-07
TRAPPC12-AS1	0.574305007421053	1.17900102486861	1.03767592651839	0.00429089597609259	0.0105192199138365
AP001453.3	1.08792457005263	2.7608091827129	1.34351264491185	2.89597880637207e-08	7.06689462384209e-07
AC109460.1	0.108386487315789	0.300223997990268	1.46985439616428	1.1445156472455e-07	2.0883062098525e-06
BVES-AS1	0.530371170578947	0.129506575946472	-2.03397700151303	1.56386240865424e-06	1.73528022904832e-05
AC004943.1	0.0646293912105263	0.192828889970803	1.5770589078867	0.00372726029416054	0.00938931747622565
AC107959.1	0.576341838052632	0.191521317199513	-1.58941977260893	2.61737980619682e-10	1.70574154390002e-08
AL021807.1	0.311171850210526	2.75958763656448	3.14866924244391	4.10414999778715e-09	1.49316439010402e-07
AC087457.1	0.0680395618947368	0.00541473380291971	-3.65141153208351	1.52948667646682e-08	4.33090024473128e-07
AL359399.1	0.0518406899473684	0.0196310557420925	-1.40094715732058	1.5585875751005e-06	1.73262985432006e-05
AC023355.1	0.0516474173157895	0.106283803773723	1.04115365374074	0.000808946711502767	0.00282989924775706
AC020978.2	0.0235882891578947	0.105491724009732	2.16098713187319	0.000853340947822864	0.00293855870803833
AC024884.2	0.0497066469473684	0.115683163873479	1.21866822284204	3.11634440868705e-06	2.99798325085711e-05
AL355338.1	4.40516652126316	10.2263089062652	1.21501705018986	1.54335515189562e-06	1.71887958753792e-05
AC020765.2	0.706540179421053	1.49015618022871	1.07662003356517	0.0020330356098565	0.00579226994113363
HLX-AS1	0.30601106	0.0417781472335766	-2.8727633777721	5.12672713947889e-06	4.5258445615135e-05
AC098613.1	0.294554707157895	0.854131772846715	1.53592305330835	0.00372712363450786	0.00938931747622565
ZNF436-AS1	0.998005528210526	2.11118120540146	1.08093070021473	0.00115551504613958	0.00372132876715445
AC005041.3	0.136184110052632	0.991736340055961	2.86439824149685	1.45518437169382e-11	1.85861101771872e-09
NFIA-AS2	0.104666690631579	0.0415372711776156	-1.3333240432525	0.00023304293458606	0.00101668367465125
AL355472.3	0.0293208658947368	0.185898615608273	2.66451641207375	0.00127845793749132	0.00403288649435649
AL158211.3	0.0232518357894737	0.116581941501217	2.32592780278412	0.00241815798713854	0.00665270503977665
PTPRD-AS1	0.523313999894737	0.0866280465644769	-2.59477076455175	6.85592226669397e-11	6.13615545072414e-09
LMNB1-DT	0.00556076047368421	0.0304040939318735	2.45091149621699	0.0126661487277787	0.0260126208733683
AP002518.2	0.0387089238421053	0.0191190321776156	-1.017656704746	3.64535588724549e-06	3.38223669105636e-05
AL512625.2	0.140561616421053	0.409222943693431	1.54168434703361	0.000160145234967058	0.000752820552472396
AL353194.1	0.759634103578947	2.03174155725061	1.41934031778353	3.86366510420001e-07	5.67080235220358e-06
AC005522.1	0.0128075875263158	0.144060147995134	3.49160063527132	0.00365210496324744	0.00925827115471891
AC138207.7	0.0212648882631579	0.103166035491484	2.27842290283981	0.00128306303251167	0.00404474342537362
AC092691.1	0.229241161894737	0.0810986708734793	-1.49911593818328	3.79755488218729e-13	1.34098364457472e-10
AC010595.1	0.0185491285263158	0.238317722895377	3.68346293097629	4.18506975630416e-05	0.000249979838279541
AC008966.2	0.687186547052632	0.319006112306569	-1.10711772636178	0.000170131468007787	0.000789257498029942
C15orf54	0.00713886142105263	0.0302797064987835	2.08458531945727	0.00584441694987361	0.0136442445726073
AC022217.2	0.164361839157895	0.0774601930243309	-1.08534837745872	0.00069088577426459	0.00248346545084451
AC078909.2	0.162152735	0.519861242510949	1.68077324355746	0.00331095712446749	0.008548677685238
AC006449.3	0.0458054381052632	0.220498401282238	2.26717740260599	0.00792224788098899	0.0176007601885925
AL121899.1	0.113788851894737	0.434939291291971	1.93445482297823	0.00391996486470065	0.00974794908152361
AL080317.2	0.112147645736842	0.400680579530414	1.83705325098135	3.72513093275e-06	3.42974861799053e-05
AC114730.2	0.0234862644736842	0.0714243319878345	1.60459836935242	0.00497706273904932	0.0119175538980906
AL121992.3	0.138303501578947	0.284837146119221	1.04229961978422	0.00100192233780737	0.00332846695841596
LINC00402	0.149827876263158	0.0331845716399027	-2.1747215131959	0.000424349279114785	0.00164878234467706
AC022784.1	0.0401654998947368	0.480020840097324	3.57906830443704	0.00262496427059555	0.00707891308013706
LINC01267	0.0111329083684211	0.0438013901751825	1.97614612649319	0.00975964648272764	0.0209989813031592
AC011477.4	0.202617292894737	0.0774337060170316	-1.38772371287256	2.54011558436397e-05	0.000165562582550889
LINC01876	0.232602119526316	0.660997695155718	1.50678099812913	0.0171805649642819	0.0332354561526879
LINC02569	0.0479914220526316	0.104823032729927	1.12710728674464	0.0070929928010128	0.0160737016928954
AP001351.1	0.0511124181578947	0.159507695043796	1.64188027203122	0.000369646911696775	0.0014744122331666
AC008608.2	0.785095855157895	1.64100701699027	1.06364069420503	0.000194949707410774	0.000878590911101259
AC011468.1	1.11695171568421	2.41920616289538	1.11496689851374	8.65049791009222e-05	0.000448824018619564
AP001542.3	5.24771383726316	1.69990105339416	-1.6262382771311	4.4667247234686e-06	4.02608836561291e-05
PART1	1.60464974678947	0.303855517019465	-2.40080103714718	8.48919883221649e-06	6.767684009269e-05
STAM-AS1	0.0448242786842105	0.18742308386618	2.06394638028932	7.86275457358221e-09	2.53764062931258e-07
AC139100.2	0.448432633052632	0.936727873099757	1.06273872551856	0.0228870999500651	0.0421704300184901
LINC01798	0.359740090842105	0.0719832409805353	-2.32122198312709	1.5877073682561e-09	7.00809362620689e-08
AC007620.3	0.0357982888947368	0.10019637683455	1.48486780513447	0.0152629907649675	0.0302588287853698
AL356124.1	0.053962596	0.181107657523114	1.74681588767433	0.00147423330760263	0.00452908011542405
AL137802.2	0.0431882611578947	0.217204393034063	2.33034214528257	5.87722178049143e-07	8.00021821956691e-06
AC022148.2	0.0218283296315789	0.0836695554160584	1.93850103399243	0.00179696318709027	0.00526606128044013
AL365277.1	0.190658372789474	0.473418900890511	1.31212741711502	0.0245871179895537	0.0447533260434478
AL096803.3	0.0152355253157895	0.0595517415498783	1.96670445481244	0.00634414117850144	0.0145747720989453
AC079354.1	0.0328548694736842	0.0136647590681265	-1.26564718754412	0.0104487780925083	0.0222538540224149
AC011472.1	2.94064453231579	1.07780781567153	-1.44803244701373	0.000180857951822197	0.000827507839015738
AC008443.2	0.0405539784736842	0.36218589896837	3.15881501929492	0.00878280881636048	0.0192350241972317
LINC02447	0.154480309263158	0.0576946675912409	-1.42091306804131	3.86911332160742e-08	9.0072431213692e-07
AC005476.2	0.377704722578947	0.817114516051095	1.11327945932155	0.00144534328359954	0.00446546357768813
AC022167.4	0.0405370394736842	0.162932958114355	2.00696582808904	0.000847941245848343	0.00292701931358317
AL669970.3	0.703123856789474	0.0738946388953771	-3.25023724073084	1.99078660026977e-12	4.97945498392476e-10
AC087521.1	1.08063547436842	0.118241187153285	-3.19207538308583	5.74842230433711e-11	5.56577082144124e-09
DLG1-AS1	0.0812125838947368	0.22138655889781	1.446792438516	6.85191162711969e-05	0.00037160271393974
AL008635.1	0.143534074631579	0.37866588289781	1.39953217313024	0.000167619487485917	0.000780520216738706
AC009102.2	0.189364418526316	0.0160069726934307	-3.5643928844797	0.000119895239447311	0.000587586430614436
AC022007.1	0.797120355578947	1.68781896640633	1.08229069510975	6.3539380162556e-05	0.000350254269160536
AC009063.3	0.0614240666315789	0.0177043567761557	-1.79469960073604	1.29984627821115e-09	6.14407654181223e-08
AC097358.2	0.0335293270526316	0.119403219647202	1.83234630561384	5.18535080181916e-06	4.56417314711443e-05
AC007613.1	0.0288779221052632	0.0757084549854015	1.39048748917608	1.22998394140423e-05	9.16078610452803e-05
AC020634.1	0.243327466894737	0.11129278636253	-1.12853909652324	0.000231452527638248	0.00101121508254178
AC010328.1	0.0450850310526316	0.150754398690998	1.74147967710181	0.0228141129162747	0.0420617689915224
LINC02135	0.0148962458947368	0.00485976179562044	-1.61599128696334	0.0014897288471034	0.00456034791900138
AC021683.1	0.413980890263158	0.108629479396594	-1.93014850454465	9.14112157678619e-10	4.53505395251632e-08
AC005695.1	0.0170712127368421	0.00783710049148418	-1.12317364962912	0.0209433819053797	0.039227183019655
LINC01411	0.036464554	0.135197609437956	1.89050298850958	0.0159244176459758	0.0313526661622803
AC012085.2	2.97856532368421	0.186341931158151	-3.99859334453774	3.9723741293212e-11	4.24666989272372e-09
AL031710.2	0.0808426375789474	0.221473447486618	1.45394544694467	0.00131621997850744	0.00413246262080552
AC034102.8	0.0513362633684211	0.157123801372263	1.61385154413744	0.0176897738276713	0.0340475598548082
AC007038.2	0.775990063052632	1.5886087887129	1.03365380670222	2.15195634662139e-05	0.00014466062652596
AC012073.1	0.364848909789474	1.81666051349635	2.31591779471628	1.26076698679302e-11	1.71507261215387e-09
AL023803.3	0.0343023317894737	0.151901861075426	2.14676098983881	6.23517657919828e-05	0.000344657136325297
AL590714.1	0.0458280180526316	0.127877290014599	1.4804582766351	0.0122349996660503	0.0253089948295313
DKFZp779M0652	0.356110673842105	0.15785662836253	-1.17371083845535	1.32974150059097e-06	1.52627881989438e-05
AC097639.1	0.245514968842105	0.758848951367397	1.6280017591166	0.000831284230494512	0.00289075448878074
AL121917.2	0.125615007157895	0.384007796109489	1.61212676824237	0.00179714796875639	0.00526606128044013
Z83851.2	0.631549616526316	1.38352782091971	1.13138366869129	0.000130481217095846	0.000628634627790019
AC104785.1	0.156517884	0.622842703622871	1.99254035114844	2.2449835383485e-06	2.31160140320858e-05
AC124016.1	0.252624060947368	0.549450477357664	1.12099740133103	2.0645222089663e-06	2.16288426185422e-05
MHENCR	3.92998755	7.89771191662774	1.00691000173184	8.7062078236167e-07	1.08430219014878e-05
AP001469.3	0.382906370736842	0.941701221145985	1.2982777367252	1.86272587283207e-06	2.00034765914328e-05
MIR210HG	1.70034506378947	5.04150957283942	1.56802822975436	3.05662735720766e-05	0.000192135434820079
AC046136.1	0.0829322497894737	0.0268997239051095	-1.62434186511155	0.000168680194650931	0.000783736229481067
RUSC1-AS1	0.688618819421053	2.01895013047202	1.55182776119723	1.43585066426316e-07	2.46974542623832e-06
AC130324.1	0.0642197286842105	0.242517820909976	1.91700228950886	6.80224661401511e-06	5.64003956131667e-05
AL603832.1	0.115161734421053	0.407382367980535	1.82272211777159	1.53877815991457e-06	1.71887958753792e-05
Z93930.3	0.194436037315789	0.393448977411192	1.01688092187305	0.00112146503939297	0.00364886429890298
AC063944.3	0.169689967421053	0.0686025549878345	-1.30656705766768	8.86600966712193e-05	0.000458026299756738
AC012640.2	0.825440728	2.00685713036983	1.28170138473298	8.21616539229829e-07	1.03835033368351e-05
ZNF252P-AS1	0.0397209022631579	0.191039609474453	2.26590149327024	9.99752948583594e-09	3.04761660366228e-07
AC067956.1	0.0106416889473684	0.0420751256642336	1.98324044059859	0.0105644648386042	0.0224490203278375
LINC00989	0.0983261114736842	0.0397561888564477	-1.30639512681797	6.51374096989728e-06	5.46880937654453e-05
CEBPB-AS1	0.798918996473684	0.377064098111922	-1.08323944183538	6.66506103849742e-05	0.00036373055831
LINC01927	0.0364167788947368	0.0133936951605839	-1.4430492820364	2.74577237011986e-06	2.73347786697007e-05
AC068025.1	0.083228675368421	0.228421304058394	1.45654463098425	0.00117447478320027	0.00377428914537003
C11orf72	0.00981940210526316	0.0306821597980535	1.64369295362196	0.00149264993189859	0.00456463450901031
TM4SF19-AS1	0.0740768779473684	0.372034033277372	2.32833940257625	2.16304136250893e-06	2.25038774681822e-05
AL162424.1	7.08908928452632	0.629124670501217	-3.49418245813622	1.79366095113528e-08	4.89424849530231e-07
AC011511.3	0.00593524247368421	0.0769666241605839	3.69685409562476	0.000189674739490501	0.000863242957666018
AL008718.3	0.159341203684211	0.321993997187348	1.01491441459229	0.00894345069895884	0.0195440606282672
AC125494.3	0.00269185684210526	0.0584367112262774	4.44020139471806	0.000148705784334231	0.000706276212794383
AC079907.2	0.131168921052632	0.0164876845109489	-2.99196522102602	4.92929599337889e-09	1.71043721666205e-07
AC105429.1	0.0670415512631579	0.149208229729927	1.15419967426962	0.0216709559569617	0.0403258968488868
AC137767.1	0.227797611578947	0.726659254900243	1.67352639336613	1.87312371931397e-07	3.0891103535829e-06
AC116914.1	0.0442772694736842	0.194344484766423	2.13397800582885	2.1704758658619e-05	0.000145579515338201
AC017002.2	0.0103634553157895	0.0544751084184915	2.39409206543518	0.0277757125976062	0.0493744751920136
AL031123.2	0.104695755736842	0.452914183992701	2.1130347632149	1.43583516271902e-07	2.46974542623832e-06
AC110769.2	0.0583174365789474	0.12238310496837	1.06940519662981	0.00459277627865506	0.0111171112906316
AP003352.1	1.51616697063158	3.19763304607299	1.07657574588009	1.57181578119271e-05	0.000112596779647969
LINC01169	0.0268467315789474	0.275934604939173	3.36150803137115	0.00274072882427131	0.00734163102726491
AC010422.2	0.138256852894737	0.497282900819951	1.84671583317818	2.85582836618005e-06	2.81188046949454e-05
AC008750.5	0.0763294260526316	0.212365088270073	1.4762353656194	0.00200726627345085	0.00572700543703681
NFYC-AS1	0.347176031368421	0.746774832428224	1.1050059579027	0.000444575979219554	0.00171172749134118
BX293535.1	0.728476101736842	0.336247872545012	-1.11535650455429	1.07495465003547e-05	8.23314085456738e-05
AC108860.2	0.462079447368421	1.67128150159367	1.85474192655958	1.9881835744133e-06	2.09046462100111e-05
RASA3-IT1	0.913760767947368	0.0654196476301703	-3.80402060841799	4.23590977261444e-08	9.63188119886533e-07
AL161891.1	0.119198596315789	0.290854624851582	1.2869309977995	0.000107612330293562	0.000538330682293544
AL356417.2	0.0541584521052632	0.239705276068127	2.14600325282679	0.0271446638418294	0.0485512341978934
LINC00092	0.402320459210526	0.124816899201946	-1.68853182852672	2.20801168255591e-08	5.71239147055053e-07
AC126696.2	0.391622452315789	0.0612401935863747	-2.67691273077112	1.791316814833e-08	4.89424849530231e-07
LINC02533	0.005628714	0.0361417182506083	2.68278784592872	0.00146803118755413	0.00451464714082348
LINC01398	0.00730732952631579	0.0434517059148418	2.57199664567991	0.00394375318196111	0.00979493187890465
AC026369.2	0.127048188052632	0.770858950155718	2.60109110357638	4.97994554578308e-09	1.71808121329516e-07
AC244034.2	0.103796609	0.230839069708029	1.15312810989856	0.00997613123936253	0.0213942403473974
AC080023.1	0.116008246368421	0.262594119610706	1.17860724765996	0.0015930145355611	0.0047969179742273
AC139530.1	1.24718485010526	2.53528815099513	1.02347441921286	6.92863066545368e-06	5.71326509405473e-05
AC137834.2	0.00768487447368421	0.089026759890511	3.53414545027564	2.90479802305197e-06	2.84414105808234e-05
LINC01526	0.0157270018421053	0.0679084338150852	2.11034709451487	0.00390900318461752	0.00972875046320853
AC011479.2	0.0888161611052632	0.215769421277372	1.28059630111379	0.0108871414817392	0.0229639881640479
MELTF-AS1	0.880194631736842	3.30446204387591	1.90852094664457	1.52242234529745e-08	4.33090024473128e-07
AC024257.1	0.0781206642631579	0.0186751692603406	-2.06458289778951	1.46978636635138e-06	1.66427067746747e-05
AC010422.4	0.0984279124210526	0.273212460009732	1.47288387847427	0.000239164533465968	0.00103904050717597
AC108463.2	0.111676110736842	0.290960349652068	1.38150196078063	0.000714316684292526	0.00255240658083812
AL137025.1	0.0168773111052632	0.00766348785158151	-1.13901201748365	0.00155440901275441	0.00470793002198018
AL163636.1	0.0728771337894737	0.282573515399027	1.95508812827658	0.00570433917452687	0.0133762297127675
AC009237.14	1.03800685252632	2.68019862047932	1.36852395005693	3.6948540993866e-05	0.000224723497047799
LINC01978	0.0531763423684211	0.220952470671533	2.05487961053661	0.00328688106029975	0.0084901665253784
AL603839.3	0.424351237684211	1.04351958647445	1.29812688918995	0.00031949059697804	0.00131228175327282
AC020978.1	0.0224828883157895	0.108120815720195	2.26574500977177	0.000235064871301408	0.00102327369283709
LINC00881	0.306850333894737	0.0551371041289538	-2.47643975105741	0.000309769885423618	0.00128333238246927
AC105118.1	0.0327358747368421	0.305843035518248	3.22384698935186	0.000982510925632391	0.00327303722895186
LINC00958	1.93528159352632	5.4680676153747	1.49848758142862	0.00199344107665364	0.00570455861968668
AC010542.4	0.00805339178947368	0.0199621595255474	1.3095993753613	0.00143780660913781	0.00444675583444321
AL109804.1	0.184490355631579	0.0704074739075426	-1.38974491297516	0.000347792445873968	0.00140616978829063
CR786580.1	0.051422024	0.144117740754258	1.48678963911016	0.000305852495691647	0.00126973204124271
AP006287.2	0.0878307795263158	0.259921505588808	1.56527749227402	0.000871697165383956	0.00298165132980051
AC136475.3	0.891882957947368	4.75025929072993	2.41307996203982	0.000570909681394193	0.00211684423558329
AC069544.1	0.396729737842105	1.27873655204866	1.68849062045086	1.39943037392795e-09	6.51223297262751e-08
AC012625.1	0.0506314566315789	0.247090258167883	2.28693223650776	0.00117657526383842	0.0037790162165982
AC106772.1	0.00420202421052632	0.0525118744525547	3.643487315288	0.000232894475522618	0.00101668367465125
AL354732.1	0.0461219891052632	0.135012480136253	1.54956613308629	0.00286806618402924	0.00760804299722825
SNHG14	1.47297431263158	0.668575548618005	-1.13956977299018	3.49465242091953e-06	3.26766331507476e-05
AC090164.2	0.0327012074210526	0.504051094328467	3.9461541731245	0.00194743776696791	0.00561771692220488
AC092535.3	0.0646595041578947	0.0217198799270073	-1.57384631660289	7.61516862236556e-05	0.000402410715141377
AC010655.4	0.00653906	0.0387611334087591	2.56745559091428	0.000221979068424077	0.000974791768653792
AC063948.1	0.33794806031579	1.01159750609002	1.58176194646649	4.30875222434729e-07	6.18790421118583e-06
FEZF1-AS1	0.113867265421053	0.779383479978102	2.77498029162049	0.000750502837416568	0.00265484297761441
PCAT7	0.759277530473684	1.79819673939903	1.24385165389457	0.00129292225574521	0.00406579164674133
AC011446.1	0.0389233270526316	0.143570392357664	1.88305132380319	0.000386372996021946	0.00152893677990754
LINC01068	0.0789282226315789	0.304122371856448	1.94603878088564	0.00379388272375836	0.00951720768521581
CPEB1-AS1	0.0165773356315789	0.00790096092214112	-1.06911211940839	0.00327645262433465	0.00847782116546591
AC092115.3	0.156896955842105	0.421504108457421	1.42572933236759	0.0066953177530784	0.0152531280727627
LINC01271	0.0143240609473684	0.084736325620438	2.56454000888412	1.92910676620149e-06	2.05937966627709e-05
LINC00862	0.0165271201052632	0.0811689694817518	2.29609294415289	0.00148617582538954	0.00455179259174153
AC004832.4	0.0819579419473684	0.252377845639903	1.62262961020797	0.00518671205489213	0.012355489073618
AC007920.1	0.0468440884736842	0.00523648995620438	-3.16119500176349	2.73562949838833e-10	1.72862988198159e-08
BARX1-DT	0.000507833105263158	0.0893277258223844	7.45860977661366	4.34005315796897e-05	0.000255926710287699
AC120498.9	0.0198415895789474	0.0557856996301703	1.49136773249799	0.000250000363774403	0.00107657975877887
MIR5689HG	0.0142578146842105	0.0493625120778589	1.79166294090009	0.00375655979121665	0.00943540938354542
AC007403.1	0.083246814	0.00609328540389294	-3.77210283723686	8.89972753938092e-10	4.45208870157531e-08
AC021028.1	0.203024785421053	0.534835456051095	1.39743924625891	0.00489389687283771	0.0117465265604337
AC134312.5	0.142135288736842	0.607169950545012	2.09483560692453	0.0208098322774706	0.0390257491913952
AC011447.3	0.0831520953157895	0.450795657537713	2.43864909529498	1.58531430145318e-05	0.000113428387981209
AL590096.1	0.075220802368421	0.152781911041363	1.02227014178118	0.0109468495790141	0.0230575221132708
AC092123.1	0.206357854947368	0.430728410737226	1.06163013139214	3.40317487529914e-05	0.000209133876404522
AL161669.3	0.596033467052632	3.17359771110949	2.41265401723018	0.0262468907198753	0.0472727527727007
AL135786.2	0.150177078526316	0.0525270650851581	-1.51553174939683	0.000298388171374483	0.00124390568941738
AC005954.1	0.0576589635263158	0.145333082321168	1.33374633414247	0.0105281094754472	0.0223876164297235
LINC01767	0.218294601473684	0.887786916739659	2.02393699565777	0.0149750087002397	0.029796147572933
AC010275.1	0.0847873575263158	0.616182468885645	2.8614365680354	0.01093056668628	0.0230313063593327
RHPN1-AS1	0.200714858578947	0.831571007253041	2.05069203855997	9.79611160271403e-08	1.85508274712356e-06
AL137003.2	1.19169718610526	0.562489858306569	-1.08311869927024	1.10951914409955e-07	2.04308080430356e-06
AC013403.2	1.063861607	0.50784200323601	-1.06685886002579	0.000245468161834899	0.00106012465566038
LINC01841	0.145339946947368	0.0565488039099757	-1.36186287027864	0.00132305996639165	0.00414310327503864
AL928970.1	0.002761396	0.0101242792238443	1.87434950349558	0.00979684213576107	0.0210639123714089
AL355388.2	0.160277340105263	0.375697076980535	1.2289994187613	4.9939000549106e-05	0.000286053263641492
LINC02574	0.0239439722631579	0.148569577613139	2.63340430961546	0.00156586910741174	0.00473157121603588
LINC00882	0.213069877894737	0.0976754404939173	-1.12525888915601	6.00812355576569e-05	0.000333346224878711
U73166.1	0.168647271157895	0.35014293263747	1.05393499346184	0.0173518358898037	0.0334929569824866
AC079305.3	0.112294631473684	0.0545064906180049	-1.04278901677185	0.00738612488372989	0.016593902573739
ZNF114-AS1	0.0231545605263158	0.153598905501217	2.72979965583804	0.00592040758848396	0.0137592747788112
AC061975.1	0.0194409613684211	0.340640996474453	4.13108060716754	0.000372610463591347	0.00148426052617044
U62317.1	0.574412581631579	3.96767448601703	2.7881344150542	3.22512799614472e-05	0.000200970330882672
LINC01990	0.101575422947368	0.0430339243892944	-1.23900505680952	0.00126294469644512	0.00399731084412919
HEXA-AS1	0.0652159997368421	0.131391287021898	1.01057175318447	0.00142642282827083	0.00441890394611907
AC026782.2	0.0112854416842105	0.177361333279805	3.97415673228714	7.14665261102803e-05	0.00038304781807144
FO393418.1	0.467819962578947	0.20082119463747	-1.22004188583044	0.0280719172721112	0.0497977894162185
MBNL1-AS1	8.04424367194737	0.644219199318735	-3.64233322131602	6.03661827479987e-09	2.00208947533832e-07
AC024267.4	0.0260688567368421	0.099984206513382	1.9393729109187	0.00863789637778462	0.0189453021395108
AC089999.2	0.192266738736842	0.486350037888078	1.33888582554893	0.00171052312454181	0.00507120100063161
AL357033.3	1.28308668547368	0.454766802189781	-1.49641979537514	1.02302783643649e-07	1.9251523831123e-06
AC125611.4	0.00621321942105263	0.0200130258004866	1.6875263976929	0.000409501898792918	0.00160494597845203
CR559946.1	0.0110170105263158	0.0456173437445256	2.04984964162394	0.00128937625630727	0.00405879688862745
AC005736.1	0.260646862473684	0.0927383360218978	-1.49085874747136	1.18679478407204e-06	1.39692727231068e-05
ZNF32-AS1	0.242208445947368	0.661071365282238	1.44855685129332	0.000133486126869979	0.000640029728115402
ELF3-AS1	0.806648015315789	2.38927865216545	1.56656393034477	4.24583170126858e-05	0.000252856126820819
AP000265.1	0.00989531036842105	0.0242421965425791	1.29270356126269	0.0198458791281509	0.0374520001277239
AC073957.3	0.328444837789474	0.853907832520681	1.37842926867649	0.000526722317646215	0.00197619629551889
LINC01641	0.016669907	0.00615428189294404	-1.43758362365254	0.00321814870329699	0.00835216025330386
AP001625.2	0.281976809105263	0.684618041493917	1.27972279715158	0.010523656181877	0.0223860765626533
ELFN1-AS1	0.217694389578947	1.62864741660341	2.90329817884288	0.000888194789562969	0.00302269418397067
LINC01971	0.011394115	0.0858091977810219	2.91284342428353	0.00112134722046999	0.00364886429890298
AL121832.3	0.0563372116315789	0.328224451759124	2.54252265393132	3.54860382096612e-10	2.13022687372596e-08
AC006116.8	0.0297339022105263	0.0671839244476886	1.17600725916357	0.000889199541805423	0.00302428603368723
AL160412.1	0.0724053792631579	0.00781873650121655	-3.21108949080626	1.03198151423254e-09	4.99595566930479e-08
AP002907.1	0.263494579842105	0.572780537980535	1.12020918781201	0.00478723109522108	0.0115181355769989
AP003086.2	0.0477210721052632	0.181091620357664	1.92402142987909	0.00854543711261316	0.0187974565727434
AC007314.1	0.0181991133157895	0.121395430715328	2.73777405275102	1.60969220724657e-05	0.000115035503810728
POU6F2-AS2	0.158860466684211	0.770339704148418	2.27773463868693	0.0156242240184397	0.0308552967844214
AC009498.1	0.0750044789473684	0.0106726834817518	-2.81305378456812	4.03232023796855e-11	4.24666989272372e-09
AC024337.2	0.178695268789474	0.0558828281265207	-1.67702449765505	1.26881340763742e-06	1.4818456976746e-05
AL121992.1	0.0403949233157895	0.0830584480291971	1.03995292304096	0.00954968883978589	0.0206063199515581
AL391845.2	0.0312891131052632	0.0978974679318735	1.64561077999444	7.44903316663696e-06	6.07561767653827e-05
AL512353.1	0.198759644157895	0.400674298742092	1.01140510691883	0.000450935500363613	0.00173079655286622
AC090246.1	0.246954535842105	0.662869209206813	1.42447877300338	0.000211625392161744	0.000940331035638008
AL359265.3	0.112938186526316	0.265959107985401	1.23567107312441	0.00465177989798429	0.0112372775563781
AC092134.1	0.277599374842105	0.124243956610706	-1.15982864003743	7.56385734734867e-06	6.15255225692874e-05
LINC00865	6.39628079105263	1.48941929093187	-2.10248332469683	4.49541862055529e-08	1.01833954638466e-06
AP000894.4	0.814384950526316	2.39223357429684	1.55457545270671	1.38201486051725e-05	0.000100682466112683
AC012645.4	0.127466622947368	0.635502170810219	2.31777752556387	5.56610060380466e-07	7.73456063070356e-06
AC087289.2	0.226482320052632	0.500494441272506	1.14395561270366	4.80132749161504e-06	4.27685497844478e-05
AL136084.3	1.71813161505263	0.55210968007056	-1.63781375527382	1.00000302955499e-05	7.73584817837449e-05
AL133153.2	0.0808423223157895	0.222956541615572	1.46357985841885	0.00219060091363972	0.00615645003959702
LINC01424	0.0564677422105263	0.263755665846715	2.22370323199946	4.17140966173942e-08	9.52250779156559e-07
AC018766.1	0.182072207105263	0.393779466875912	1.11287717061023	0.011693695031419	0.0243825117310206
AC015795.1	0.0172112114736842	0.047348657270073	1.45997486353177	0.0213240236595393	0.0398158986090869
AC119428.2	0.134000669315789	0.0575024831581509	-1.22054404364591	0.000192699130816238	0.000875017308842569
AL139041.1	0.140207035368421	0.35348831377129	1.33410377738054	0.000624324836083004	0.00228247380694657
AC002470.1	0.582655114105263	1.7630345747129	1.59734668805215	1.50024252360057e-06	1.69284884758914e-05
LINC02268	0.297577221842105	0.0394990383065693	-2.91337466589375	6.18502285333005e-09	2.04003803233738e-07
FLJ12825	0.0329288531578947	0.13770310906326	2.06413696112215	0.000129422667295719	0.000624537195961576
AC090229.1	0.181703957578947	0.77485254120438	2.09233194118722	3.13349402562686e-05	0.00019594129828998
DDN-AS1	0.0438218309473684	0.26992765716545	2.62285113608555	1.35097717842858e-09	6.33587187664591e-08
LINC02599	0.0338010574736842	0.0154424099781022	-1.13017046176165	5.66213898634423e-05	0.000318256744709966
AC020594.1	0.261245495684211	0.666052386997567	1.35022949111058	0.00104507018937369	0.00344683752361308
MIR4713HG	0.313787599105263	0.707755847364964	1.17346342541058	0.00343206164579526	0.00878371456824386
LINC02284	0.0375240130526316	0.0164902553430657	-1.18620038860055	0.0030991127613931	0.00810630671313411
AF129075.2	0.126438067684211	0.264183826189781	1.06311125265676	0.000653399144846038	0.0023714359531504
AGAP1-IT1	0.0929414263157895	0.388336627270073	2.06291409598187	1.16716767095336e-05	8.82277991864249e-05
MIR205HG	13.9629761265263	30.595694460073	1.13172216947333	0.00662213752755565	0.0151093936033756
LMO7-AS1	0.316555261	1.19082859271776	1.91143648954261	1.13283603604812e-05	8.57556104027872e-05
AC010761.6	0.126508561	0.257383442863747	1.024684232595	0.00674660966580848	0.0153525010704505
STPG3-AS1	0.0548323651578947	0.23318082916545	2.08834957324057	1.70174172407291e-05	0.000120041781076494
AC005821.1	0.0145164327368421	0.0613809505450122	2.08010401803659	4.48955693042021e-05	0.000262678462507919
FO680682.1	0.0437429977368421	0.176281982501217	2.01076102890523	0.00296727091828258	0.0078296823395386
AC005726.3	0.988430910421053	2.50366744591727	1.34083091371056	7.74813787130946e-05	0.000408358837940919
AC015712.2	1.14032460726316	0.429504881878346	-1.40869812887279	0.00989954605667343	0.0212493735081714
LINC00487	0.0112620509473684	0.0863684275036496	2.93903444044606	1.51095928014665e-05	0.000108887017511649
LINC02178	0.886027030631579	2.73184554578589	1.62445330039749	0.0128847520876111	0.0263533788013388
AL031665.1	0.0111738185789474	0.0456661635109489	2.03100329001912	0.00569201224225866	0.01335775976946
AC026904.2	0.168972719210526	0.0344124942384428	-2.29578597257651	1.30284555163651e-07	2.2935430634821e-06
AP000842.3	0.0293442070526316	0.199068163905109	2.76211488679477	0.0143189538978214	0.0287288369814913
AL109923.1	0.0232350918421053	0.143187232265207	2.62352560338769	0.000154898585438678	0.000729871435155718
LINC02031	0.394369812631579	0.147900663652068	-1.41492059760228	0.0164893498657747	0.0322323566409135
AC009268.2	0.112511868263158	0.306901070632603	1.44769648719513	0.000409591410792688	0.00160494597845203
AC004707.1	0.0413864306315789	0.159344480683698	1.94491931447212	0.000152554174878931	0.00072108874944742
LINC01775	0.0768103734736842	0.160259299632603	1.06103500738088	0.0089885599287441	0.0195998275525793
PSORS1C3	0.899820568736842	4.14599749179075	2.20400999310545	0.00557496142029666	0.0131241150611925
AC019129.2	0.00233739363157895	0.0223493894793187	3.25726280320807	0.000328319912441578	0.00133892964292581
MEF2C-AS1	0.312449224368421	0.0408921774841849	-2.93372496604561	5.60479778411928e-11	5.51567231115869e-09
GATA3-AS1	2.41370152557895	6.18911837031387	1.35848662875997	0.0212402759431096	0.0396893223488008
LINC01816	0.393917771315789	0.969353905693431	1.29912897714639	0.00857844400238617	0.0188493409027541
AL136038.3	0.0274549029473684	0.100338125326034	1.86973417227841	4.27777484726878e-06	3.87907589247047e-05
AC025031.4	0.0526379306842105	0.188633607491484	1.84141205379497	6.88040951121437e-05	0.000372100925077283
CEP83-DT	0.0888786337894737	0.228352155452555	1.36135186219138	7.70536066658608e-06	6.25073326882206e-05
AC009065.1	0.0132545424210526	0.071652723593674	2.43453467811767	2.56873295998802e-05	0.000167246246841736
LINC01765	0.407260176526316	0.049778465350365	-3.0323570905208	3.45212258135578e-10	2.09324160160391e-08
AC005828.4	0.0509549514736842	0.199929216423358	1.97219506393039	4.41789285877567e-06	3.99406789626963e-05
AC011481.1	0.219061640368421	0.761553086335766	1.79760772981391	1.31364364973931e-06	1.51358979450769e-05
AC012313.8	0.0584613415263158	0.118956722150852	1.02488195912633	0.00152263980027172	0.004632745423736
AC233976.1	0.119237235578947	0.0393335552384428	-1.60000233505417	1.23901568990553e-06	1.45508958990713e-05
AC053503.4	9.68676512789474	1.08737520821411	-3.15516512083463	3.2421617436473e-11	3.7428263359836e-09
AC011294.1	0.0476524505789474	0.191325260416058	2.00540505002695	0.0103023299536807	0.021994352153002
U62317.2	3.40784688968421	8.26816821849635	1.27870722261995	6.45303075793547e-06	5.43303557361664e-05
LINC01081	0.992081128368421	0.0857287030364964	-3.53260788059953	6.30935350977908e-11	6.01191255860378e-09
AC008121.2	0.0303141595789474	0.15723260280292	2.37483666590327	0.000336214386434649	0.00136555816087091
AC079336.2	0.0655390503684211	0.167284802583942	1.35187971186808	0.000480302917530179	0.00183180331253727
AC114488.1	0.376306793684211	1.87312444930414	2.31546551402706	8.25038464507763e-05	0.000430670078473052
THUMPD3-AS1	1.43887551589474	2.96217036226764	1.04171283330183	8.26875148948844e-06	6.62714488536704e-05
AC021491.2	0.0862259703684211	0.232495357184915	1.43100754194752	0.00373537522638312	0.00940581270301085
AC015849.3	0.872396996526316	1.78844068872506	1.03564556583595	0.0110360603774877	0.0232077642863246
AC008406.3	0.268360497052632	0.066649172676399	-2.00951344873584	0.000117229991363132	0.000575885137604649
AC004988.1	0.0113005832105263	0.106358582138686	3.23446731437553	3.42409661966599e-06	3.23189496978851e-05
AC009630.2	0.00363499052631579	0.0224115699051095	2.62422020230061	0.00304358553833526	0.00800539799996994
CTC-338M12.4	0.271421215105263	0.585321848345499	1.1086966406584	9.10766337847281e-08	1.74675090290646e-06
AC007750.1	0.0185799321052632	0.0825851636034063	2.15213739541063	0.00011043912416123	0.00055017930484636
AC015912.3	2.231905238	5.90464538598297	1.40357464392683	2.86031377003692e-05	0.000182470388539125
LINC01389	0.207723455157895	0.721290219442822	1.79591573354187	1.99095623517742e-07	3.25659680647685e-06
AL133255.1	0.0338197082631579	0.156366021888078	2.2089909312577	5.7202158148631e-05	0.0003209645149145
Z98885.3	0.0393891749473684	0.112955241579075	1.51988011572135	0.0135650987177455	0.0274641779435502
ACTA2-AS1	3.82493769031579	0.601159822394161	-2.66961574869611	1.71789996761524e-08	4.73052913100655e-07
KC877392.1	0.0626639424736842	0.0206116309172749	-1.60417687489511	0.000444826734381515	0.00171172749134118
AC020916.1	49.5785761758421	13.2616534109878	-1.90245618369979	0.00193214270487979	0.00557627531605451
PVT1	1.18115871163158	3.18609854953528	1.43158805981778	1.13901518746746e-06	1.35396201393409e-05
AL592043.1	0.0187203210526316	0.129361391491484	2.78873002013304	0.0075539383393507	0.0169139469791579
AC022893.1	1.77222388942105	0.331428838576642	-2.41878982845484	0.000338559498180718	0.0013722975473186
AC008269.1	0.0517803295263158	0.0170627105085158	-1.60155730130918	0.000350868126395735	0.00141228516991893
AC025580.2	0.0267276089473684	0.146899396243309	2.45842578149981	2.58693399316388e-05	0.000168248805644234
LINC02207	0.181102578842105	0.081217086676399	-1.15695190729772	0.00258089712413083	0.00698704427413876
AC117498.2	0.240589888263158	0.567398133963504	1.23778539709013	0.013722703732844	0.0277548537098549
AC091182.2	0.14997316	0.84260030689781	2.49014410997853	0.00878899959984666	0.0192415625812836
LINC01013	0.0721654226315789	0.0331878440948905	-1.12065283520424	3.05675731376216e-06	2.95486540330342e-05
AL157373.2	0.0367267921052632	0.194767072262774	2.40684499817193	7.27513181822959e-05	0.000387856272689451
CYTOR	1.98502450468421	4.92448806005353	1.31081693544205	0.00245594936908883	0.00671665788730763
AP000346.1	0.0340438328947368	0.0941870564355231	1.46813533755133	0.00353111198555505	0.00898569955459388
AC004148.2	1.10428801068421	2.29191216163017	1.05343526111927	0.00087768565088871	0.00299498564530154
AL512363.1	0.391808324947368	1.55871011352798	1.9921326861059	0.00260140922049258	0.00702485809744353
AC104458.1	0.0391049411052632	0.0153830242311436	-1.3460117524679	0.0022334738837931	0.00625060313492307
ZFPM2-AS1	0.567100470263158	1.92634267807543	1.76418811000547	0.0132009494897682	0.0268537105344217
AL139289.1	0.301036098210526	0.858724183282238	1.51225832576328	1.75252249807885e-06	1.91279864653952e-05
AC083880.1	0.417362377052632	1.50955130149878	1.85474732673643	9.99752948583594e-09	3.04761660366228e-07
AC010680.3	0.0300884711052632	0.0939874239951338	1.64325692919708	0.0090905300998719	0.0197862408228901
AC211476.2	0.0493805723684211	0.203813966513382	2.04523745279473	3.00757721155328e-06	2.91671825540458e-05
AC022034.3	0.693361301421053	0.342826549357664	-1.01612847789917	0.0057458779102375	0.0134631167428399
AC007448.3	0.113615587315789	0.337512551863747	1.57078037926619	7.76675429315695e-06	6.28492802215097e-05
AC079145.1	0.145330005210526	0.395611082119221	1.4447502440997	0.000667210481300042	0.00240633644500714
AC008870.3	0.0581455084736842	0.11747047889781	1.01455858537027	0.00719286481379532	0.0162754494825531
G2E3-AS1	0.0525671505263158	0.592559414002433	3.4947263766955	2.21136537714e-05	0.000148156544184949
PSPC1-AS2	0.507544061842105	1.28615748749148	1.34146232996956	2.15195634662139e-05	0.00014466062652596
AC110285.6	0.0870738952631579	1.19259193749635	3.77571641440615	6.47827545491844e-10	3.40461138182644e-08
AC009097.2	0.0726928424210526	0.340378927781022	2.22725650155267	2.15021762817227e-06	2.24482720381185e-05
AL391335.1	1.16034642384211	0.0606613047226277	-4.25763525080701	2.32782290896264e-06	2.38197412362701e-05
AL928654.2	1.57511575594737	3.29610808734793	1.06530569595334	0.000640365527850993	0.00233400987473559
LINC00494	0.121921258473684	0.0468477843260341	-1.37989697744591	0.00448627092483173	0.0109197973655095
AC027449.1	1.18314429842105	0.0917826556569343	-3.68826067731403	7.47922411526668e-14	3.20698445456756e-11
FRMD6-AS2	0.769583043947368	0.140653384605839	-2.4519327435862	1.24485582276824e-10	9.22576481984907e-09
AC060234.2	0.0669637028947368	0.0280839241922141	-1.25363476804806	0.00131952646087312	0.00413851480910206
AL024508.1	0.242658798842105	0.579548191087591	1.25599945705824	0.0029217231763036	0.00773678166482108
AP006621.1	0.0839065316315789	0.200673260681265	1.2579933677198	0.0130985685560157	0.0266816108048056
AC025259.3	5.94741111394737	0.853188842788321	-2.80132480056259	9.14769103333002e-11	7.2254722727737e-09
AC006115.1	0.0586532695789474	0.0189494470875912	-1.63005577872019	9.05957630098381e-05	0.000466395778826277
NALT1	2.29869081721053	1.11197855744282	-1.04768346256738	0.00190764530344561	0.0055188408465465
AL445231.1	0.131463305631579	0.283621921875912	1.10930887949907	0.000222948945139774	0.00097833517373835
AL592430.1	0.0382497361578947	0.10769674659854	1.49345296687954	0.0237349359145228	0.0434923138873261
AC105046.1	0.233368036263158	0.0474151779221411	-2.29918611816094	1.56307200290227e-08	4.40522123634851e-07
AC011773.1	0.0306110941578947	0.124563020854015	2.02474931928131	0.00238961074225167	0.00660443521442761
AC020928.1	0.0462390124210526	0.236747899321168	2.356169134619	0.0163796674214409	0.0320597142259243
AC019118.1	0.0415505574736842	0.111046032445255	1.41821810934565	0.0273939096485543	0.0488479736603457
AC008735.2	1.18259426031579	3.98281542610219	1.7518334429001	4.6631401220056e-07	6.64912830223269e-06
AC010186.3	0.942207705	1.9250612873528	1.03078734205047	0.000842666308203346	0.00291725827459324
JARID2-AS1	0.154861930210526	0.435264982109489	1.4909114280164	0.000174081297306959	0.000802619068919873
AC073352.1	0.0468351862631579	0.364912167871046	2.96188455002565	2.28515591964073e-09	9.79842213257379e-08
AL451085.1	0.0586522595263158	0.141241655321168	1.26790704139331	0.00455973239011104	0.0110594236516511
AL033384.2	0.481815184684211	0.985395429832117	1.03222291892526	0.00467564016329154	0.0112858334942658
AC079907.1	0.220675711894737	0.833810189384428	1.91779115054281	4.59906350548502e-09	1.63362001322051e-07
LINC00602	0.0203463240526316	0.00724916384184915	-1.48888166644106	6.82200133245257e-07	8.96604101139331e-06
AL359878.1	0.0540824422631579	0.113412967581509	1.0683533990887	0.00171066119297768	0.00507120100063161
GNG12-AS1	0.417661219421053	0.186226374109489	-1.16527578545055	1.20372774470383e-05	8.99872683867633e-05
AC239803.2	0.0321436277368421	0.0973363476569343	1.59844588043605	0.0141741132629057	0.0284868687231185
C2-AS1	0.0298729507368421	0.104370292481752	1.80479947398155	0.0112316540018577	0.0235664519304969
AC022387.1	0.0369854124210526	0.125701924985401	1.76497847484784	0.0136987315001778	0.0277160381515225
AC105219.1	0.351967689210526	1.72887743926277	2.2963206994287	0.000105502597335736	0.000528657839571305
LINC01160	0.829911202263158	0.269954882698297	-1.62023866997043	0.000576875858674965	0.00213517889327169
LINC01527	0.0792852228421053	0.27515770396837	1.79513481535442	0.00255912829873364	0.00694818958719948
AL355102.5	0.0848605305789474	0.0376897239343066	-1.17092247117043	1.04086756783123e-05	8.00041998680009e-05
AC018755.1	0.00276505873684211	0.0969937986326034	5.1325104781261	1.42440071642159e-05	0.000103519098071172
AC023024.1	0.0885917755263158	0.27106541049635	1.61339635214492	7.80951990942685e-05	0.000410153525951788
AC008731.1	0.0928707264210526	0.249843076389294	1.42772641427626	0.0160775225308044	0.0315712684829633
AP003392.3	0.0659443587894737	0.280285812515815	2.08757756548681	4.94548603126594e-08	1.09975771402627e-06
AC135012.2	0.27123607	0.024625105836983	-3.46134721598611	6.9508340937738e-11	6.13615545072414e-09
AC053503.1	0.0926592535263158	0.0276568306982968	-1.744299217866	4.72474987876386e-05	0.00027324348287302
AC010359.1	0.277392469105263	0.594782150435523	1.1004327317535	0.000110997340990059	0.000551132035264155
AL158055.1	0.0952187323157895	0.0249908494793187	-1.92984548006737	2.61190738366672e-08	6.56377792508905e-07
AC009093.4	0.217715053789474	0.0771155705036496	-1.49734707427304	1.96270704908043e-06	2.08164848332682e-05
AP001434.1	0.233931170526316	0.546601074318735	1.22440418674733	0.00408633992932788	0.0100823257689089
AL161756.1	0.0277342783684211	0.108512871377129	1.96812408684043	3.78885048916964e-09	1.40717957565691e-07
C6orf99	0.328778661052632	0.71411250559854	1.11903471722312	0.00264657618915532	0.00711800934744596
AC021092.1	0.0292396346842105	0.0979169531265207	1.74363337993181	0.00240996283958728	0.00664325086732182
AC003965.2	0.224885528473684	0.81762620063017	1.86225060206117	0.00229980552361995	0.00639450326924065
AL162727.2	0.039270589631579	0.137461437863747	1.80750579057908	0.000777935291591263	0.00273736550728157
AC022211.2	0.275801055421053	0.695604209515815	1.33463868558642	1.74414137559639e-07	2.93279570804065e-06
AC231533.1	0.00834105757894737	0.03297002813382	1.98285289558599	0.00155135924548602	0.00470696805897312
LINC02416	0.0904571267894737	0.340091108214112	1.91061520968113	3.65182033259285e-05	0.000222557131538628
AC005670.1	0.0318746990526316	0.215440205333333	2.75680388413256	5.44558016730454e-07	7.60228319635562e-06
AC016590.1	0.0376438213684211	0.100191562781022	1.41227602892938	0.0145452413884902	0.0291017242182486
AC006504.8	0.744464202578947	1.51295987732847	1.02309934489796	0.000771190837902663	0.00271681842718878
AC006058.3	0.0371860706842105	0.307171716690998	3.04621116698694	0.00458709268001199	0.0111078327382461
AC011239.1	0.129104696421053	0.0574135549927007	-1.16907818849633	0.000243176082915474	0.00105399713049934
AC008875.1	0.135792596684211	0.341619628080292	1.33098604173488	0.000313629421753892	0.00129396386171039
AP001486.2	1.15513875	0.459203412209246	-1.33086088457979	5.73226022998502e-07	7.89505898257949e-06
DCST1-AS1	0.532706411526316	2.40349871569343	2.17372348252679	2.68463318614882e-09	1.10382554907201e-07
LINC00885	1.68167218831579	4.26061100007543	1.3411638317893	0.00118655230229078	0.00380495774772648
AC008669.1	1.65769979063158	0.539862154527981	-1.61851976898336	5.92332027852942e-08	1.23036995266478e-06
LINC01532	0.0446434786315789	0.0039390789756691	-3.50251919938244	3.95450427806774e-11	4.24666989272372e-09
LINC01967	0.061750392	0.188376430817518	1.60909826962212	0.0256320799280101	0.0462625904413243
LINC00641	3.40846304026316	0.981526100815085	-1.79602280166756	8.03495051210118e-08	1.59187484898163e-06
AC092422.1	0.205837679105263	0.0242904817153285	-3.08304408926841	7.21976660629092e-10	3.73622921875555e-08
AC068228.1	0.0773752811052632	0.210519195868613	1.44400713843844	0.00458409401453718	0.0111078327382461
AC006357.1	0.0117266805263158	0.150567126340633	3.68254022522784	0.00429144920356249	0.0105192199138365
LINC02340	0.0814718513684211	0.180317021659367	1.14616199395599	0.00527609772755448	0.0125386922130056
WASHC5-AS1	0.0669500018421053	0.281545943854015	2.07221436621762	7.29402265058852e-07	9.45527760857484e-06
AP4B1-AS1	0.110565434421053	0.229548715673966	1.05389992744958	0.000895648602251137	0.00303941949878027
AC144548.1	0.125664684368421	0.25376382229927	1.01390714165666	0.00625012901236057	0.0143844131854576
AC074131.1	0.278483671315789	0.0511408288199513	-2.44504529159673	1.47652336599827e-07	2.52523355159191e-06
AC078852.1	0.0286587524210526	0.158073957939173	2.46355199658696	0.000697362573437376	0.00250146313748871
LINC01778	0.684428814	0.0642740647591241	-3.41259187969548	7.14718825626322e-11	6.218053782949e-09
LINC00174	0.909662343789474	1.87286784160827	1.0418460618396	0.00053793162153498	0.00201447506180567
AL021154.1	0.232853708263158	0.573139318294404	1.29946201320738	0.0145958147322964	0.0291867674343688
AC005730.2	0.0916719073157895	0.0381628571776156	-1.26431050324637	1.31530035225304e-05	9.6761617825674e-05
AC074044.1	0.100328666526316	0.289586189618005	1.52925892126226	7.17417303489478e-06	5.88340993558379e-05
C20orf197	0.0411884325263158	0.385720066754258	3.22724307395953	0.00170988810148582	0.00507120100063161
AL031186.1	0.433298576526316	1.13918974816302	1.39457466613828	2.13388772042909e-05	0.000144253693533061
AC108472.1	0.0778253173157895	0.0253942163576642	-1.61573959959179	1.29609423577812e-05	9.54656895383565e-05
LINC01844	0.169584925789474	0.062277162649635	-1.44523281430937	0.00505237752166956	0.0120786229639914
C17orf82	0.642759195052632	1.42846689211922	1.15211735008222	0.0061121009174207	0.0141173304375823
AL513320.1	0.287389608210526	0.83917119120438	1.54595725497708	1.00575308357666e-06	1.22465228411982e-05
AC130371.2	2.53624338015789	1.25473985142336	-1.01530491706202	6.13846642604825e-07	8.24367202585406e-06
LINC02104	0.264800707631579	0.106942503613139	-1.30807162055175	0.00042044194839192	0.00164103577125923
AC008440.1	0.320099446526316	0.0913179874379562	-1.80954921297603	6.36558141282205e-05	0.000350574176341016
DEPDC1-AS1	0.0176994537894737	0.0626379960510949	1.82333321889373	0.000655110006303146	0.0023747737728489
AC027228.2	0.336578460263158	0.872708292586375	1.37455665325251	2.60419215758179e-06	2.61858718960862e-05
AL008718.2	0.0542617966315789	0.159074205632603	1.551691195454	0.0054576855475728	0.0129036968657265
AC245123.1	0.0151046604210526	0.00345586028223844	-2.12787695339825	1.84318208643142e-05	0.000128211147912489
AP001527.2	0.304309984789474	0.624602567313869	1.03739682805346	0.00614732448233733	0.0141768685622247
LINC01561	0.0125262657894737	0.141707058644769	3.49988332146518	0.000675162855167404	0.00243131530868022
AL603840.1	0.0164414128947368	0.00511938706082725	-1.68329128929301	2.22671931385778e-08	5.71239147055053e-07
LINC01412	0.217028377421053	0.0386896203673966	-2.4878652159016	1.55696929652852e-16	2.33662167176518e-13
AP000569.1	0.0327611818947368	0.117761562367397	1.84580940737315	0.00169319579991361	0.00503929320123024
AC009087.1	0.078003974	0.212069929257908	1.44292053580062	0.00170967063984958	0.00507120100063161
AC006252.1	0.117496021210526	0.372041281824817	1.66285080876991	2.80363662966138e-08	6.91375413626311e-07
YEATS2-AS1	0.147890479578947	0.413334022965937	1.48277893965229	4.43850230277658e-07	6.35902847817847e-06
MAFA-AS1	0.108479608	0.417499721961071	1.94435136650807	0.00663702321121388	0.0151365396594972
AL512506.1	0.0711446416842105	0.188885595411192	1.40868567645265	0.0178757191751054	0.0343596165845696
AC113194.1	0.00346139052631579	0.097742014107056	4.81955520782967	9.40872704767804e-05	0.000481505443028229
AC008434.1	0.0411398501578947	0.10513797983455	1.35367547542627	0.0099789893341184	0.0213942403473974
LINC01614	0.227248357315789	2.13080760579075	3.22905856470979	0.0017216860669623	0.00509388757245968
AC073316.3	0.560156892	0.143926777214112	-1.9604959353608	5.55801398955296e-08	1.19586946162317e-06
Z69720.1	0.0157719213684211	0.0457901383041363	1.53767849956227	0.0278868865514048	0.0495281005822731
AC010491.1	0.0910442566842105	0.291767325749392	1.68017841258801	6.25953852333468e-07	8.35022439012846e-06
AL049539.1	0.115954328736842	0.431792096919708	1.89678015918208	0.000102465282457106	0.000516889992092443
AC007881.3	0.0841576387368421	0.239321634413625	1.50778468910354	7.77180104243182e-05	0.000409246681208055
AL162431.2	0.314074468789474	0.729973641454988	1.2167377001715	0.000120832565581269	0.000590201701533245
AC027243.1	0.0488538954210526	0.142496974581509	1.54438578225702	5.41023948879251e-05	0.000307141097559375
AL133297.1	0.0815880995789474	0.167676173513382	1.03924705756722	0.00593938229025942	0.013798030916574
AC097532.2	0.0124635345263158	0.0451279836374696	1.85630905955114	0.000264981602261126	0.00112974755566303
LINC01624	0.0257972596842105	0.0116731671143552	-1.144021783327	7.43319093648813e-05	0.000394271625426024
AC019294.2	0.0231345111578947	0.0604730848175183	1.38624656031681	8.77482834838339e-05	0.000454881645728372
AP000757.1	0.232498303789474	0.0748787121678832	-1.63459266349118	0.000132854546264437	0.000637510664448773
LGALS8-AS1	0.058793406	0.167377207104623	1.50937681648654	2.09765309952614e-05	0.000142284876344129
ZKSCAN2-DT	0.351778042736842	0.909245637725061	1.37000466354209	4.50729435657265e-06	4.05656492091538e-05
RASSF1-AS1	0.163130368736842	0.372231497287105	1.19017475517777	0.00312585960677324	0.00816204228771629
AC005828.1	0.00686905221052632	0.233378676973236	5.08641789242817	0.00161802910640923	0.00486381007800431
MIR99AHG	0.779377284421053	0.199828932907543	-1.96355639987808	1.33267487726597e-08	3.92159180795471e-07
AL365194.1	0.101432695421053	0.0337388382579075	-1.58804055728844	0.0212801554370197	0.0397463513031827
LINC01929	0.00704950910526316	0.180990940420925	4.68225087567625	5.8401221603714e-07	7.99342892491322e-06
LINC02139	0.123145292368421	0.0398352912773723	-1.62824244803599	8.33294437441151e-07	1.04869318825141e-05
LUARIS	0.0110008921578947	0.0760750569221411	2.78980297905142	0.00580515067095393	0.0135755042764848
AC004837.2	0.0873726984736842	0.208484895622871	1.25468841327024	0.00369362764478426	0.00933200620860266
AC016394.1	0.625090886368421	2.06223154187835	1.72206845003051	7.6457684371327e-09	2.48094853665446e-07
LINC01762	0.0236938396842105	0.052751702189781	1.15470563520452	0.00754107042869018	0.0168914349938161
AC104472.1	0.00240845473684211	0.0388828317396594	4.01295357456682	0.000319599520787084	0.00131228175327282
AC073288.2	0.0633868772105263	0.177947351080292	1.48919435739583	0.00214853096717408	0.0060666187186952
LINC01799	0.196418054526316	0.0168736540583942	-3.54108321260259	3.42243760452642e-09	1.32073438673664e-07
AC021678.2	0.0468802055263158	0.0221329747347932	-1.08278152816673	0.0100842045762119	0.0215735851999287
AC245041.1	2.47805659326316	4.97423070166667	1.00526428460929	0.0198415607647856	0.0374520001277239
AC069542.1	0.0495888551578947	0.168536911287105	1.76497676700075	0.0150963829530328	0.0299895545725604
AC024267.6	0.0233269221052632	0.066991149163017	1.52197453801856	0.0194257771244396	0.0367864164283946
RNF139-AS1	0.142863541631579	0.389237149798054	1.44601161948456	5.50063395268766e-08	1.18982817382159e-06
AL365181.3	1.36427518084211	3.23867836968613	1.24727053024753	0.019902320378666	0.0375231247591495
AC120498.2	0.786848074	0.167810827851581	-2.22924929708695	6.49094402286716e-06	5.45730209653663e-05
TDRKH-AS1	0.137814387315789	0.672834471282238	2.28752511301532	9.8868276919687e-09	3.04761660366228e-07
AC011944.1	0.0410526186842105	0.145400147420925	1.82448257462691	0.00446891222444808	0.0108963769631851
AC104564.4	0.0414038383684211	0.266250363216545	2.68494706848008	0.000322790981311442	0.00132267185038402
AL353804.1	1.44833200752632	0.592323622708029	-1.28993482655035	1.52862388034006e-06	1.71545999642558e-05
AC109992.2	0.0284828827894737	0.0798808622579075	1.48775473501895	0.0073348335669289	0.0165095635179131
AC055874.1	0.321751685473684	0.0243027128710462	-3.72675843236389	1.22227804160258e-15	1.44870433101436e-12
AL591846.2	0.126095658684211	0.258867163007299	1.03769336635294	0.00584590988518174	0.0136442445726073
AC092718.4	5.14353578984211	11.109578266017	1.11097170246525	5.96110401900125e-07	8.05957374460912e-06
AC010768.2	0.0177419108421053	0.0672898018175182	1.92322647273627	0.0229268439001331	0.0422047972807418
AL137060.1	0.0365661745263158	0.203359894423358	2.47545357839621	2.4475696280533e-09	1.02746576763664e-07
FOXP1-IT1	0.00574838631578947	0.0786802986836983	3.77477350898726	0.0208930340785592	0.0391573161328726
AL022326.1	0.00403351094736842	0.0323462326472019	3.00348961521264	0.00162671078435764	0.00488501492671281
AC103923.1	0.0328654916315789	0.0875798917445255	1.41402610016925	0.00262482260196773	0.00707891308013706
LINC00877	0.123934684210526	0.0500303526326034	-1.30870446873906	3.31646718752038e-06	3.15011907067798e-05
CASC20	0.00477367036842105	0.207020134386861	5.43852832926202	0.000244823753603176	0.00105960850243682
AL136084.2	0.0116535843684211	0.0397620803625304	1.77061947886685	0.0047318413705383	0.01139857293232
LINC02145	0.0792090416842105	0.0386514802384428	-1.03514145663462	9.52252516544572e-06	7.4191688768009e-05
AC127024.6	0.240526346263158	0.53263300456691	1.14694689830519	0.00172168394751153	0.00509388757245968
MIR3150BHG	0.0375572842105263	0.0836897383406326	1.15595799221157	0.0275219564678352	0.0490104730573761
JAZF1-AS1	0.145384836368421	0.020152542540146	-2.85084303149603	1.1667288001654e-06	1.38086066661229e-05
AC011479.3	0.0282097654736842	0.0624660304987835	1.14687718261091	0.0117241771649798	0.0244290994520561
AL359636.2	0.109271995	0.498952980396594	2.19098016308691	0.000161835826557132	0.000757800676148567
LAMTOR5-AS1	0.0560727833157895	0.129513985019465	1.20773530109386	4.94719963759864e-07	7.00425458125109e-06
AP001453.1	0.0505966901578947	0.1573891843309	1.63722148578566	4.54242122568977e-06	4.07595734197544e-05
AC106786.2	0.411969897578947	0.176140188666667	-1.22581480800462	0.00577872516606596	0.0135242445114596
AL023755.1	0.00681008152631579	0.185865208946472	4.77044086596472	0.000523564326683253	0.00196680641619497
AC004233.1	0.0304157741578947	0.247255282240876	3.02310971234009	5.45780310176883e-05	0.000309378583757491
AC106820.5	0.0646297566842105	0.156956536274939	1.2800946442192	0.00371688121268952	0.00937891463630735
PICSAR	0.122955464421053	4.23911482844526	5.10755528828137	0.0213481758418812	0.0398256591388883
LYPLAL1-DT	0.538803831894737	0.0945543123090024	-2.51054494974424	4.11151643924253e-08	9.45648781025782e-07
AL109945.1	0.0105789036842105	0.0404326524282238	1.93433072371986	0.0127531234480774	0.0261389172110813
AC010099.4	0.00522011894736842	0.0479160861216545	3.1983554848134	0.000165473886598681	0.000773027035993683
AC004233.3	0.258842997421053	1.4624093279562	2.49819798369009	0.00112861872024005	0.00366023672479796
LINC02091	0.0802245173684211	0.030991907593674	-1.37215164778304	4.73544529165874e-05	0.000273598441634528
AC026191.1	0.0844472299473684	0.243076692705596	1.52528956247905	0.000349733250196789	0.00141091982589471
GAS1RR	0.303954205052632	0.0758837552919708	-2.0019909969811	1.76552418666608e-07	2.94510855607175e-06
LINC00574	0.0691513931052632	0.0303466935742092	-1.18821897969243	3.70652142928583e-06	3.42311509846198e-05
AC037487.4	0.0316206807894737	0.0846952004841849	1.42141178800942	0.00688669764475243	0.0156534819997913
AL590133.1	0.0615312799473684	0.183912854586375	1.57963041213464	0.000665308592267287	0.00240159199000633
AP000697.1	0.0568633210526316	0.300228553759124	2.40049092757326	4.42798778479931e-05	0.000260344864565624
AC004832.5	0.120559356263158	0.358317428425791	1.57149459872564	0.000274316826624786	0.00115721989474954
AL158196.1	0.118411423736842	0.30930131010219	1.38520467261733	0.000802248413445542	0.00281138191822159
AP003717.1	0.0259767744210526	0.145274168442822	2.48348399142603	0.0138718829575083	0.0279814897156997
FRMD6-AS1	0.148705704210526	0.30813318249635	1.05109406398572	0.00184765478865196	0.00537898724358764
LINC00839	0.623460313	3.46556964223844	2.47472287849629	0.00211185310721688	0.00597711183527719
AC106820.2	0.00806090873684211	0.0373590334136253	2.21244273530942	0.000432862346665492	0.00167643397873093
EHMT2-AS1	0.0824582296842105	0.254694632077859	1.62703316071567	0.00187103962402924	0.00543915296031357
AC008736.2	0.0635690113157895	0.197146062678832	1.63286934222619	0.000410873006783999	0.00160891758625202
AC010175.1	0.362771021315789	0.153098819919708	-1.24459605322336	0.000386971442613908	0.00153029615942773
AC119424.1	0.265404817842105	0.0412980698832117	-2.68404829772728	2.14473223050965e-12	5.14993103189977e-10
AC100823.1	0.319083390421053	0.14810186926764	-1.10734366275305	0.000123913213412706	0.000602308518312935
AL355102.1	0.328119473052632	0.128868431527981	-1.34832232189976	1.5799542705659e-08	4.42329574943994e-07
AC005005.4	0.00285141626315789	0.00765153458150852	1.42407045574777	0.0014606918923246	0.00449899098492795
AL353593.2	0.184168791947368	0.0661699782408759	-1.47677990211082	3.27633884790431e-05	0.000202970713147261
AL139123.1	0.196477601526316	0.551481351240876	1.4889472463931	9.71921128502936e-05	0.000494025616799587
AC091729.2	0.0103053231578947	0.108844347593674	3.40080483750573	0.000150165765995072	0.000712041937810756
C1orf140	0.0541967824736842	0.0126386390681265	-2.10036608284562	3.10868096616661e-09	1.23585508873498e-07
AL590999.1	0.0538768285263158	0.192617019294404	1.8379983489708	0.0168256422926371	0.0326874856578319
DLX6-AS1	0.114953926263158	0.329034219138686	1.5171818879103	0.018071638181508	0.0346705158208989
AL021707.5	0.0216665462631579	0.07090213943309	1.71035996043289	0.00561312824713477	0.0132036084904193
AC116025.2	0.0156955662105263	0.0948229455304136	2.5948791344483	0.000445477049491159	0.00171313179250188
AL606534.1	0.0508220748947368	0.118071105017032	1.216128761895	0.00742430027634724	0.0166671931783517
NCAM1-AS1	0.135949091894737	0.0171487512481752	-2.9868910845744	6.65286197724461e-14	3.13249870034072e-11
LINC01352	0.638528844157895	0.0933478893552311	-2.77406248418368	1.27478344528943e-06	1.48560615698784e-05
AC097641.2	0.236738162105263	0.785665610603406	1.73062312680452	1.16239875535141e-07	2.11225046307483e-06
CU634019.6	0.0109502937368421	0.0463996904574209	2.08314561083857	0.000217218692918656	0.000957388996762623
AC091588.3	0.335163974894737	0.0484979008394161	-2.78887288044799	3.00886673261719e-09	1.2041484663934e-07
AC087294.1	0.100598071263158	0.243984097459854	1.27818447297334	0.00058096171677302	0.00214880664558745
AC012617.1	0.0484197313157895	0.159013344469586	1.71548086332657	0.000913864009080469	0.00308955133947519
AC002401.4	0.569672578842105	3.04627901348905	2.41884321763932	0.0166187909590456	0.0324431226429759
AL158834.2	0.0851380502105263	0.191664085340633	1.17070406957101	0.00269585681381704	0.0072375798091877
AL354928.1	0.082982602368421	0.17775810116545	1.09903450433139	0.00631872048396135	0.0145274910245959
TMEM254-AS1	0.412178473473684	1.32821574229197	1.68814843746177	0.00119446693176739	0.00382624599327622
LINC00514	0.00808550363157895	0.0768710934549878	3.24903164575758	5.80059238189762e-05	0.000323915870404943
AC106864.1	0.0692928879473684	0.144352576778589	1.05881767037937	0.0187582158281256	0.0357137867479347
AC104072.1	0.128920932894737	0.0224090776934307	-2.52433135600232	6.78368867306835e-14	3.13249870034072e-11
LINC01819	0.915489238210526	5.22663680266667	2.51326807834188	0.00217241215782677	0.00611391944839855
AC091153.2	0.0114256175789474	0.0849113721484185	2.89368563819901	9.35884237058216e-05	0.00047936118387888
AC005256.1	0.04253011	0.507774933418491	3.57763268585819	0.00948950174983619	0.0205059319669786
MAGEA10-MAGEA5	0.0197915656315789	0.122589363374696	2.63087615930495	0.0049120046523808	0.0117805688886304
AC117395.1	0.0355604002105263	0.183585198839416	2.36810628324427	1.38580904972161e-05	0.00010083650576338
AC092171.5	1.74450266847368	3.52121474648418	1.0132574104244	0.00087768565088871	0.00299498564530154
FAM242C	0.0209485571052632	0.0957968997493917	2.19312808974944	0.00343564247979953	0.00878371456824386
AC083806.2	0.0185182434210526	0.0574486515863747	1.63332577502371	0.0115496323996816	0.0241324202211238
AP006621.4	0.323841436526316	0.750229748659367	1.21204487613236	0.00319759849640906	0.00830960336534354
RUNDC3A-AS1	0.0426284724210526	0.212342225912409	2.3165020281826	5.84980937347725e-06	5.03822176025594e-05
AL645608.6	0.221137191315789	0.666920567107056	1.59257325989047	0.0145002711990523	0.0290440867560597
AC093157.2	0.156138699052632	0.380956038226277	1.28679636810657	2.4614788501638e-05	0.000161776657951188
LINC01524	0.0058381072631579	0.0287131517785888	2.29813907791535	0.00163306169763065	0.00489809919439834
LINC01896	0.167143687315789	0.0417239698077859	-2.00214053421331	0.000389549266871428	0.00153846332172973
AC010997.4	0.0398867604736842	0.303850271900243	2.92937872251159	1.93204967982185e-07	3.16887820436354e-06
LINC02365	0.0136313697368421	0.0974686303479319	2.83800743400422	0.00567590295193529	0.0133408165311149
AL161729.2	0.0744932072105263	0.736768086004866	3.30602978862274	3.93150466247358e-08	9.07723941878035e-07
AC019257.1	0.221280574789474	0.108124558124088	-1.0331825722364	0.000949819450266016	0.00318923649376157
FLJ22447	0.113490185157895	0.705790933291971	2.63667336117269	0.000457379839565227	0.00175440969770611
AC007128.2	0.0550716721052632	0.379194694525547	2.78355646114163	9.5621979116948e-06	7.43547591501346e-05
AC087273.2	0.00856397168421053	0.0648699043381995	2.92119738057817	0.000511115531773768	0.00192970222467794
AL445426.1	0.656532662052632	0.0839437947396594	-2.96737119812059	7.25123348387566e-11	6.21845065767223e-09
AL365356.3	1.103195477	6.43607476920195	2.54449263918353	0.0148181350081971	0.0295533918951346
AP002812.2	0.03267971	0.14215837996837	2.12103205950763	8.97417486184735e-05	0.000463215577778759
HAND2-AS1	2.23486486584211	0.143319462311436	-3.96288115826296	5.20874463410625e-10	2.89519389245739e-08
NARF-IT1	0.225834667526316	0.527014719199513	1.22257628704874	0.00132296700400663	0.00414310327503864
AC008543.1	0.087070152	0.187219009919708	1.10447678431712	0.00244064433915286	0.0066881197944256
AC010973.1	0.0806712604736842	0.218821362180049	1.43962688335821	0.00555538397907095	0.0130985742444473
FOCAD-AS1	0.0347034398947368	0.164335695467153	2.2434953044198	0.0105639444950596	0.0224490203278375
LINC00211	0.0342697900526316	0.00952014920681265	-1.84788126368093	9.26117670433834e-05	0.000474763823707456
AL035420.3	0.0698219565789474	0.348793121304136	2.32061889804923	2.81705869232398e-05	0.000180864206738191
AL445524.1	2.22389305673684	6.94371123309489	1.64261953896323	1.36358749066476e-08	3.9714477489326e-07
AL359513.1	0.731027736315789	1.61416460454015	1.14278965464187	0.000188485208262331	0.000858480049467961
AC091057.1	0.249362137947368	0.879482746345499	1.81841284593336	1.08019406745714e-09	5.18752398955617e-08
AC006273.1	0.0385196970526316	0.103581427214112	1.42709708021606	0.00150822036790111	0.00460521203891677
AC016571.1	0.797553929631579	0.138013377094891	-2.53077396692077	0.0132906014758831	0.0270086258157503
AC018904.1	2.49906304226316	8.74238334713139	1.80663934480789	4.30791727387126e-06	3.9005169524961e-05
FOXP4-AS1	0.0500010965789474	0.42851395576399	3.0993105502974	2.01376505090991e-07	3.28495423929679e-06
AP000487.2	0.0153424061578947	0.101455056715328	2.72524410923996	0.00472713311807603	0.0113918025322402
AL133264.2	0.0254214837894737	0.116674070260341	2.19836382648263	0.0162082956841675	0.0317968624157051
AC131009.2	0.0219007584210526	0.0883575946618005	2.01237331400189	0.00120064499508378	0.00384398501626023
AL021408.1	0.328806560526316	0.0404585609756691	-3.02272217238869	3.67052875067187e-11	4.15739322458174e-09
CADM3-AS1	0.460363374157895	0.0817701513625304	-2.49312684330404	6.07604499562275e-10	3.3158634644294e-08
AC091057.4	0.139062806526316	0.836572243917275	2.58875352154124	1.99867554380913e-10	1.39512201040537e-08
[truncated: 302 more rows]
