# Supplementary material for: A Prognostic Model of Bladder Cancer Based on Metabolism-Related Long Non-Coding RNAs
Source: Front Oncol. 2022 Feb 25;12:833763. doi: 10.3389/fonc.2022.833763 (PMC8913725; doi:10.3389/fonc.2022.833763)
Supplement: Supplementary Table 3 — 105 metabolism-related lncRNAs were identified. [file Table_3.xls]

## Sheet: Sheet1
Gene	lncRNA	cor	pvalue	Regulation
PLA2G5	ZNF710-AS1	0.514658	3.57e-29	postive
PYGM	ZNF710-AS1	0.574011	2.16e-37	postive
PLCD4	ZNF710-AS1	0.61123	1.84e-43	postive
DHDH	AL031847.1	0.527733	7.58e-31	postive
ENPP2	AC117402.1	0.6339	1.42e-47	postive
CPT1B	AC114730.3	0.596823	5.1e-41	postive
MTHFD2	AC099850.3	0.551169	4.93e-34	postive
PRIM1	AC099850.3	0.508136	2.29e-28	postive
PPAT	AC099850.3	0.510143	1.3e-28	postive
DNMT1	AC099850.3	0.570113	8.44e-37	postive
CPT1B	AC010973.2	0.559939	2.72e-35	postive
PDE3B	GHRLOS	0.619252	7.04e-45	postive
PGP	AL163051.1	0.59984	1.61e-41	postive
PDE3B	AC092279.1	0.809038	1.94e-96	postive
BAAT	AC092279.1	0.624791	7.01e-46	postive
MTHFD1L	AC006329.1	0.541185	1.21e-32	postive
POLR3G	AC006329.1	0.599899	1.57e-41	postive
PGP	AL355353.1	0.576136	1.02e-37	postive
PDE5A	AC138207.4	0.553262	2.49e-34	postive
PDE3B	AC007128.1	0.615153	3.77e-44	postive
PLA2G5	AP003071.4	0.763725	9.35e-80	postive
AOX1	AP003071.4	0.588496	1.16e-39	postive
PTGIS	AP003071.4	0.727552	6.35e-69	postive
PDE1A	AP003071.4	0.706527	2.14e-63	postive
AOC3	AP003071.4	0.544903	3.71e-33	postive
PTGS1	AP003071.4	0.571603	5.03e-37	postive
PYGM	AP003071.4	0.675025	5.64e-56	postive
INMT	AP003071.4	0.616304	2.36e-44	postive
ENTPD1	AP003071.4	0.564856	5.15e-36	postive
ALDH1B1	AP003071.4	0.715094	1.38e-65	postive
PLA2G5	AC005180.2	0.769781	9.25e-82	postive
AOX1	AC005180.2	0.531452	2.46e-31	postive
PTGIS	AC005180.2	0.742311	4.01e-73	postive
PDE1A	AC005180.2	0.703152	1.49e-62	postive
AOC3	AC005180.2	0.628031	1.78e-46	postive
PTGS1	AC005180.2	0.696798	5.31e-61	postive
PYGM	AC005180.2	0.910009	1.75e-158	postive
INMT	AC005180.2	0.585165	3.96e-39	postive
ENTPD1	AC005180.2	0.540124	1.68e-32	postive
PLCD4	AC005180.2	0.694233	2.19e-60	postive
ALDH1B1	AC005180.2	0.805721	4.54e-95	postive
CPT1B	TNRC6C-AS1	0.500543	1.9e-27	postive
CPT1B	AC073335.2	0.578624	4.21e-38	postive
PDE3B	PWAR6	0.798249	4.41e-92	postive
SGPL1	PWAR6	0.527604	7.88e-31	postive
BAAT	PWAR6	0.607078	9.57e-43	postive
CPT1B	AL513218.1	0.514468	3.77e-29	postive
PDE5A	FENDRR	0.530787	3.01e-31	postive
PDE1A	FENDRR	0.532786	1.64e-31	postive
HPGDS	FENDRR	0.6188	8.48e-45	postive
PYGM	FENDRR	0.547836	1.45e-33	postive
ENTPD1	FENDRR	0.768503	2.48e-81	postive
ADCY9	FENDRR	0.528517	5.99e-31	postive
HPD	FENDRR	0.522112	4.05e-30	postive
PYCR1	MAFG-DT	0.627716	2.03e-46	postive
PDE1A	MAGI2-AS3	0.560159	2.53e-35	postive
ENTPD1	MAGI2-AS3	0.516543	2.07e-29	postive
PDE3A	MAGI2-AS3	0.516025	2.4e-29	postive
PDE3B	AL354993.2	0.668	1.91e-54	postive
BAAT	AL354993.2	0.529497	4.45e-31	postive
INMT	LINC01082	0.515225	3.03e-29	postive
PDE3B	AC253576.2	0.647662	3.06e-50	postive
PDE3B	AC011503.2	0.556151	9.6e-35	postive
PLA2G5	AC005180.1	0.743109	2.34e-73	postive
AOX1	AC005180.1	0.520967	5.68e-30	postive
PTGIS	AC005180.1	0.735706	3.3e-71	postive
PDE1A	AC005180.1	0.671369	3.57e-55	postive
AOC3	AC005180.1	0.615554	3.2e-44	postive
PTGS1	AC005180.1	0.69083	1.4e-59	postive
PYGM	AC005180.1	0.882798	2.78e-136	postive
INMT	AC005180.1	0.525028	1.71e-30	postive
ENTPD1	AC005180.1	0.534202	1.06e-31	postive
PLCD4	AC005180.1	0.682897	9.65e-58	postive
ALDH1B1	AC005180.1	0.798066	5.2e-92	postive
MIF	LINC01311	0.50028	2.04e-27	postive
CPT1B	AC010618.2	0.500118	2.14e-27	postive
NPR1	AC073611.1	0.591255	4.17e-40	postive
PDE3B	AL080317.1	0.576289	9.67e-38	postive
ACYP1	SNHG10	0.572541	3.62e-37	postive
CPT1B	AL390728.6	0.526518	1.09e-30	postive
PGP	IDH1-AS1	0.508178	2.27e-28	postive
POLR2H	AC046143.2	0.501654	1.4e-27	postive
PDE3B	LINC01355	0.587501	1.68e-39	postive
PDE3B	HMGA1P4	0.509644	1.5e-28	postive
PDE3B	AC139887.1	0.52595	1.29e-30	postive
ACP5	LINC01711	0.646658	4.84e-50	postive
PLA2G5	AP001107.5	0.521084	5.49e-30	postive
PTGIS	AP001107.5	0.501196	1.59e-27	postive
PYGM	AP001107.5	0.610832	2.15e-43	postive
PLCD4	AP001107.5	0.521766	4.49e-30	postive
ALDH1B1	AP001107.5	0.540667	1.42e-32	postive
PDE3B	AC108062.1	0.537229	4.15e-32	postive
PDE3B	NDUFB2-AS1	0.549435	8.66e-34	postive
CYP2J2	NDUFB2-AS1	0.542426	8.15e-33	postive
BAAT	NDUFB2-AS1	0.534303	1.03e-31	postive
PDE5A	AL158166.1	0.522209	3.94e-30	postive
ENTPD8	AL158166.1	0.53429	1.03e-31	postive
PYCR3	AC109322.1	0.585165	3.96e-39	postive
CPT1B	AL139349.1	0.546088	2.54e-33	postive
TYMP	LINC02195	0.551905	3.88e-34	postive
PGP	AL121832.2	0.561839	1.43e-35	postive
CPT1B	PTOV1-AS2	0.613489	7.4e-44	postive
HAGHL	AP002884.1	0.634472	1.11e-47	postive
PAFAH1B3	AP000251.1	0.560999	1.9e-35	postive
PDE3B	AC073534.1	0.796857	1.54e-91	postive
BAAT	AC073534.1	0.584397	5.24e-39	postive
PDE3B	AC006270.1	0.798165	4.76e-92	postive
BAAT	AC006270.1	0.585563	3.42e-39	postive
PDE3B	N4BP2L2-IT2	0.74044	1.42e-72	postive
BAAT	N4BP2L2-IT2	0.530013	3.81e-31	postive
CPT1B	AC087741.1	0.61712	1.69e-44	postive
CPT1B	AL022322.1	0.526275	1.17e-30	postive
PDE3B	AC018521.6	0.750216	1.71e-75	postive
BAAT	AC018521.6	0.631593	3.86e-47	postive
SPHK1	MIR4435-2HG	0.562526	1.14e-35	postive
ITPKA	MIR4435-2HG	0.503228	9.05e-28	postive
PGP	AL023803.1	0.54642	2.29e-33	postive
PDE3B	KDM4A-AS1	0.623034	1.46e-45	postive
BAAT	KDM4A-AS1	0.518187	1.28e-29	postive
PDE3B	FARP1-AS1	0.526576	1.07e-30	postive
BAAT	FARP1-AS1	0.549044	9.83e-34	postive
PDE3B	AL157838.1	0.525854	1.33e-30	postive
PDE3B	AL645608.1	0.525774	1.36e-30	postive
CPT1B	AL645940.1	0.582481	1.05e-38	postive
PDE3B	LINC02163	0.555921	1.04e-34	postive
PDE3B	AC131532.1	0.513456	5.04e-29	postive
PDE3B	AC024361.1	0.641811	4.33e-49	postive
MAT2A	SNHG4	0.520843	5.89e-30	postive
PDE3B	AP001628.1	0.72048	5.24e-67	postive
BAAT	AP001628.1	0.515174	3.08e-29	postive
HAGHL	AC084357.2	0.683766	6.11e-58	postive
CPT1B	AC009065.8	0.512167	7.3e-29	postive
PRIM1	TMPO-AS1	0.630152	7.18e-47	postive
POLE2	TMPO-AS1	0.558134	4.97e-35	postive
ACYP1	TMPO-AS1	0.565407	4.27e-36	postive
TYMS	TMPO-AS1	0.557648	5.84e-35	postive
POLE	TMPO-AS1	0.562253	1.25e-35	postive
POLA2	TMPO-AS1	0.525839	1.34e-30	postive
PGP	SNHG25	0.562297	1.23e-35	postive
PDE3B	ZNF436-AS1	0.509336	1.63e-28	postive
PDE3B	LINC01876	0.67985	4.73e-57	postive
BAAT	LINC01876	0.510368	1.22e-28	postive
PGP	AC008608.2	0.500876	1.73e-27	postive
PDE1A	AL162424.1	0.505587	4.69e-28	postive
PTGS1	AL162424.1	0.897153	3.22e-147	postive
PYGM	AL162424.1	0.663212	2e-53	postive
PLCD4	AL162424.1	0.587191	1.88e-39	postive
ACYP1	MELTF-AS1	0.530136	3.67e-31	postive
PDE3B	SNHG14	0.680898	2.74e-57	postive
SGPL1	SNHG14	0.506535	3.6e-28	postive
BAAT	SNHG14	0.509058	1.77e-28	postive
CMPK2	U62317.1	0.509967	1.37e-28	postive
TYMP	U62317.1	0.684017	5.35e-58	postive
PLA2G5	MBNL1-AS1	0.752009	4.83e-76	postive
PTGIS	MBNL1-AS1	0.70955	3.68e-64	postive
PDE1A	MBNL1-AS1	0.694322	2.09e-60	postive
AOC3	MBNL1-AS1	0.613484	7.41e-44	postive
PTGS1	MBNL1-AS1	0.585306	3.76e-39	postive
PYGM	MBNL1-AS1	0.802621	8.17e-94	postive
INMT	MBNL1-AS1	0.570733	6.81e-37	postive
ENTPD1	MBNL1-AS1	0.563019	9.62e-36	postive
PLCD4	MBNL1-AS1	0.557296	6.57e-35	postive
ALDH1B1	MBNL1-AS1	0.811614	1.61e-97	postive
CPT1B	ZNF32-AS1	0.529453	4.51e-31	postive
PDE3B	AP001625.2	0.567423	2.14e-36	postive
PDE1A	AL136084.3	0.553205	2.54e-34	postive
ENTPD1	AL136084.3	0.599385	1.92e-41	postive
PDE3A	AL136084.3	0.606954	1.01e-42	postive
PLA2G5	AC053503.4	0.712665	5.87e-65	postive
AOX1	AC053503.4	0.500293	2.04e-27	postive
PTGIS	AC053503.4	0.745722	3.91e-74	postive
PDE1A	AC053503.4	0.685722	2.17e-58	postive
AOC3	AC053503.4	0.592374	2.74e-40	postive
PTGS1	AC053503.4	0.658343	2.08e-52	postive
PYGM	AC053503.4	0.911918	2.66e-160	postive
INMT	AC053503.4	0.504883	5.71e-28	postive
PLCD4	AC053503.4	0.670523	5.45e-55	postive
ALDH1B1	AC053503.4	0.778173	1.21e-84	postive
TYMP	U62317.2	0.751062	9.45e-76	postive
PLA2G5	ACTA2-AS1	0.704723	6.05e-63	postive
AOX1	ACTA2-AS1	0.532127	2e-31	postive
PTGIS	ACTA2-AS1	0.702582	2.06e-62	postive
PDE1A	ACTA2-AS1	0.76466	4.63e-80	postive
AOC3	ACTA2-AS1	0.60579	1.59e-42	postive
PTGS1	ACTA2-AS1	0.599052	2.18e-41	postive
PYGM	ACTA2-AS1	0.865808	4.68e-125	postive
INMT	ACTA2-AS1	0.587457	1.71e-39	postive
ENTPD1	ACTA2-AS1	0.626109	4.02e-46	postive
PLCD4	ACTA2-AS1	0.615849	2.84e-44	postive
ALDH1B1	ACTA2-AS1	0.692851	4.67e-60	postive
PDE2A	CYTOR	0.651916	4.3e-51	postive
ITPKA	CYTOR	0.669485	9.15e-55	postive
CPT1B	AC004148.2	0.545205	3.37e-33	postive
PDE3B	PSPC1-AS2	0.541995	9.34e-33	postive
PDE3B	AL024508.1	0.632027	3.2e-47	postive
PDE3B	AC010186.3	0.707603	1.15e-63	postive
BAAT	AC010186.3	0.549709	7.92e-34	postive
CYP2J2	LINC00885	0.534834	8.72e-32	postive
FLAD1	TDRKH-AS1	0.500128	2.13e-27	postive
MTHFD1L	PICSAR	0.533051	1.51e-31	postive
SPHK1	PICSAR	0.506756	3.38e-28	postive
PDE3B	AC097641.2	0.659767	1.05e-52	postive
BAAT	AC097641.2	0.558474	4.44e-35	postive
CPT1B	AP006621.4	0.556416	8.8e-35	postive
POLE	AC091057.1	0.552172	3.56e-34	postive
AOX1	AL583785.1	0.574573	1.77e-37	postive
PDE1A	AL583785.1	0.518291	1.24e-29	postive
ADH1B	AL583785.1	0.567809	1.87e-36	postive
PDE3B	AC011472.4	0.675048	5.57e-56	postive
AOC3	AC011472.4	0.57915	3.49e-38	postive
CYP2J2	AC011472.4	0.579238	3.38e-38	postive
BAAT	AC011472.4	0.911647	4.85e-160	postive
PLA2G5	MIR100HG	0.634085	1.31e-47	postive
AOX1	MIR100HG	0.6539	1.7e-51	postive
PTGIS	MIR100HG	0.65434	1.38e-51	postive
PDE1A	MIR100HG	0.677432	1.65e-56	postive
PYGM	MIR100HG	0.608435	5.59e-43	postive
INMT	MIR100HG	0.519301	9.26e-30	postive
ENTPD1	MIR100HG	0.531544	2.39e-31	postive
PDE2A	MIR100HG	0.509259	1.67e-28	postive
ALDH1B1	MIR100HG	0.629844	8.2e-47	postive
CYP2C9	ARHGAP27P1-BPTFP1-KPNA2P3	0.535556	6.98e-32	postive
CPT1B	ARHGAP27P1-BPTFP1-KPNA2P3	0.526231	1.19e-30	postive
PYCR3	AC138696.2	0.529485	4.47e-31	postive
ACY1	AL353622.1	0.522065	4.11e-30	postive
PTGS1	PGM5-AS1	0.56479	5.27e-36	postive
PYGM	PGM5-AS1	0.680177	3.99e-57	postive
PLCD4	PGM5-AS1	0.71203	8.55e-65	postive
PGP	CHKB-DT	0.581106	1.73e-38	postive
